# Supplementary material for: The Relationship between Crystalline Lens Power and Refractive Error in Older Chinese Adults: The Shanghai Eye Study
Source: PLoS One. 2017 Jan 23;12(1):e0170030. doi: 10.1371/journal.pone.0170030 (PMC5256932; doi:10.1371/journal.pone.0170030)
Supplement: S1 File — Variable names included DIS(1 = Baoshan, 2 = Xuhui),sample name, age(y), sex(1 = male,2 = female), present visual acuity, lens power(D),SE(D), CP(D), AL(mm), ACD(mm). (CSV) [file pone.0170030.s001.csv]

sample name	age£¨y£©	sex£¨1=male£¬2=female£©	DIS(1=Baoshan£¬2=Xuhui)	present visual acuity	lens power£¨D£©	SE(D)	CP(D)	AL(mm)	ACD(mm)
ÁúÄÏÈý´å	68	1	2	20/40	13.4	1.5	44.79	24.49	3.16
·ãÁÖÉçÇø	81	1	2	20/25	13.51	0.88	44.91	24.58	2.88
·ãÁÖÉçÇø	71	2	2	20/40	13.61	2.63	45.46	23.54	2.69
»ª¸»¾ÓÎ¯	63	2	2	20/20	13.62	0.38	42.32	25.64	2.19
ÓÑÒê¶þ¾Ó	77	1	1	20/25	13.89	2.25	44.37	24.13	2.92
ÈÕêÍÁù´å	67	2	2	20/32	13.9	0.63	44.68	24.72	3
½õÜ°Ô·¾ÓÎ¯	71	1	2	20/250	13.93	10.38	43.08	21	2.46
½ðÐÇÂÌÔ·	56	2	1	20/32	13.93	-1	45.68	24.88	2.75
¹²¿µÑÅÔ·	63	2	1	20/50	13.94	0.5	47.4	23.78	3.32
ÁúÄÏÈý´å	59	2	2	20/32	13.97	1.25	44.8	24.37	2.95
Ã·Â¤Ê®´å	78	2	2	20/25	13.97	-0.38	45.31	24.9	3.12
·ãÁÖÉçÇø	77	2	2	20/25	13.99	1	46.81	23.7	3.03
»ª¸»¾ÓÎ¯	62	2	2	20/50	14.18	1	45.19	24.44	3.45
½ðÐÇÂÌÔ·	79	1	1	20/32	14.2	3.5	44.79	23.25	2.58
Ï°ÇÚ¾ÓÎ¯	71	2	2	20/25	14.2	1.13	42.86	25.27	3.21
ÌïÁÖÊ®¶þ´å	68	1	2	20/32	14.28	0.5	42.35	25.79	3.31
Ê¢ÇÅÈý¾ÓÎ¯	58	1	1	20/20	14.31	1.13	44.91	24.21	2.74
ÌïÁÖÊ®¶þ´å	78	2	2	20/63	14.36	0	44.28	25.07	3.12
±¦Æ½¼ÒÔ°	64	2	1	20/40	14.36	3.25	43.65	23.77	2.65
ÌïÁÖÊ®¶þ´å	72	1	2	20/63	14.37	0.63	42.59	25.5	3.04
ÌåÓý¾ÓÎ¯	55	1	2	20/20	14.37	0.5	46.31	23.9	2.76
Ê¢ÇÅÈý¾ÓÎ¯	72	2	1	20/50	14.39	1.88	44.59	24.2	3.28
ÌïÁÖÊ®¶þ´å	77	2	2	20/32	14.4	3.88	43.83	23.34	2.41
»ª¸»¾ÓÎ¯	68	1	2	20/25	14.4	1.25	44.74	24.54	3.68
ºç¶þ¾ÓÎ¯	80	2	2	20/50	14.45	2.5	44.74	23.64	2.64
ÌïÁÖÊ®¶þ´å	58	2	2	20/63	14.46	2.25	44.03	24.17	3.07
Ê¢ÇÅÈý¾ÓÎ¯	57	1	1	20/25	14.53	1.63	44.96	23.97	2.86
·ãÁÖÉçÇø	71	1	2	20/63	14.57	0.38	43.89	25.07	3.26
Çì°²Îå´å	64	2	1	20/40	14.58	0.25	47.83	23.51	3.17
ÌïÁÖÊ®¶þ´å	67	2	2	20/80	14.61	0.25	44.33	24.89	3.16
½ðÐÇÂÌÔ·	81	2	1	20/40	14.63	4.5	41.59	24.06	2.93
½ðÐÇÂÌÔ·	85	1	1	20/40	14.67	1.88	45.25	23.92	3.42
¾ÕÈªÎå¾Ó	66	2	1	20/32	14.7	-3.13	45.17	26.17	3.82
·ãÁÖÉçÇø	73	1	2	20/40	14.7	1.63	43.82	24.48	3.13
ºãÒæ¾ÓÎ¯	76	1	2	20/25	14.71	1	42.94	25.19	3.33
»ãÀ½¾ÓÎ¯	78	1	2	20/32	14.75	1.25	43.47	24.72	3
¾ÕÈªÎå¾Ó	77	1	1	20/25	14.87	0.88	44.27	24.32	2.47
ºç¶þ¾ÓÎ¯	80	1	2	20/32	14.87	-2	45.93	24.9	2.72
Ï°ÇÚ¾ÓÎ¯	71	2	2	20/32	14.88	1.5	46.08	23.59	3.1
ÓÑÒê¶þ¾Ó	85	2	1	20/50	14.92	3.75	45.22	22.79	2.49
ÌïÁÖÊ®¶þ´å	76	2	2	20/63	14.93	3.13	43.06	23.97	2.82
¾ÕÈªÎå¾Ó	65	2	1	20/32	14.94	1.5	44.5	24.29	3.39
¾ÕÈªÎå¾Ó	65	2	1	20/63	14.95	2.38	45.31	23.43	2.87
¾ÕÈªÎå¾Ó	65	2	1	20/63	14.95	2.38	45.31	23.43	2.87
¹Å¶þ¾ÓÎ¯	75	1	2	20/32	14.99	-5.13	43.39	27.74	3.64
½ðÐÇÂÌÔ·	79	1	1	20/100	14.99	2.25	43.52	24.25	3.11
ºç¶þ¾ÓÎ¯	69	2	2	20/40	15	0.75	43.78	24.57	2.57
»ª¸»¾ÓÎ¯	76	1	2	20/80	15.01	2.38	42.12	24.51	2.46
ºãÒæ¾ÓÎ¯	79	2	2	20/50	15.05	1.5	45.93	23.4	2.54
ÓÑÒê¶þ¾Ó	57	1	1	20/40	15.07	1	43.14	24.96	3.21
¾ÕÈªÎå¾Ó	66	1	1	20/32	15.08	1.88	44.29	23.99	2.86
ÈÕêÍÁù´å	82	2	2	20/40	15.09	1.5	45.04	23.74	2.57
Ê¢ÇÅÈý¾ÓÎ¯	69	1	1	20/20	15.12	1.13	46.58	23.36	2.75
Â¥Ô°¾ÓÎ¯	60	1	2	20/32	15.12	-0.5	47.41	23.94	3.49
¾ÕÈªÎå¾Ó	65	1	1	20/25	15.16	1.13	43.58	24.54	2.8
ÌåÓý¾ÓÎ¯	55	2	2	20/40	15.17	1.13	44.47	24.21	2.88
»ãÀ½¾ÓÎ¯	71	1	2	20/32	15.17	-3.38	43.99	26.43	3.19
Çì°²Îå´å	84	1	1	20/40	15.23	1.25	41.32	25.56	3.14
»ãÀ½¾ÓÎ¯	73	1	2	20/32	15.23	-4.25	45.64	26.1	3.41
ÈÕêÍÁù´å	54	1	2	20/50	15.24	-5.38	42.83	28.21	3.99
Çì°²Îå´å	68	1	1	20/25	15.24	2.25	43.89	23.75	2.35
ºãÒæ¾ÓÎ¯	80	2	2	20/40	15.26	-0.38	45.1	24.78	3.5
ÁúÄÏÈý´å	63	1	2	20/50	15.27	-3.13	36.83	30.12	3.23
»ãÀ½¾ÓÎ¯	79	2	2	20/32	15.27	0.75	43.2	24.64	2.33
Â¥Ô°¾ÓÎ¯	70	2	2	20/32	15.31	1.75	41.8	24.9	2.63
½õÜ°Ô·¾ÓÎ¯	75	1	2	20/25	15.33	-0.38	42.46	25.83	3.33
¹â»ª¾ÓÎ¯	59	1	2	20/25	15.35	1	48.02	22.8	2.66
±¦Æ½¼ÒÔ°	68	2	1	20/63	15.36	4	46.11	22.48	3.06
ÌïÁÖÊ®¶þ´å	70	2	2	20/50	15.37	4.25	42.92	23.34	2.57
½ðÐÇÂÌÔ·	54	1	1	20/32	15.38	2.13	45	23.44	2.6
ºç¶þ¾ÓÎ¯	58	1	2	20/25	15.4	0.75	44.32	24.42	3.03
¹²¿µÑÅÔ·	66	2	1	20/63	15.4	-3.38	46.04	25.61	3.64
¾ÕÈªÆß¾Ó	65	2	1	20/125	15.42	-2.88	43.78	26.5	3.83
»ãÀ½¾ÓÎ¯	64	2	2	20/32	15.43	1.63	45.52	23.42	2.57
ÈÕêÍÁù´å	56	1	2	20/20	15.45	0.88	43.61	24.63	3
Ã·Â¤Áù´å	62	2	2	20/40	15.46	-6.38	45.64	27.03	3.73
Íò¿ÆÒ»¾Ó	78	1	1	20/25	15.47	-5	44.38	26.99	3.55
½õÜ°Ô·¾ÓÎ¯	61	1	2	20/40	15.53	3.25	44.66	23.29	3.16
Ï°ÇÚ¾ÓÎ¯	57	2	2	20/20	15.59	0.75	42.97	25.04	3.32
Ï°ÇÚ¾ÓÎ¯	59	1	2	20/20	15.59	0.75	42.97	25.04	3.32
Ï°ÇÚ¾ÓÎ¯	57	2	2	20/20	15.59	0.75	42.97	25.04	3.32
Ê¢ÇÅÈý¾ÓÎ¯	66	1	1	20/80	15.59	-7.63	45.34	27.71	3.85
¾ÕÈªÎå¾Ó	74	2	1	20/25	15.6	0.63	44.95	24.22	3.16
Ê¢ÇÅÈý¾ÓÎ¯	58	1	1	20/100	15.61	-1.75	46.22	24.74	3.4
¾ÕÈªÎå¾Ó	61	1	1	20/25	15.62	-4	46.08	25.89	3.91
½ðÐÇÂÌÔ·	73	2	1	20/63	15.64	2.5	49.03	21.94	2.89
ºç¶þ¾ÓÎ¯	84	2	2	20/40	15.64	4.38	44.27	22.64	2.31
Ã·Â¤Áù´å	75	1	2	20/25	15.65	-0.5	43.98	25.13	3.33
ºãÒæ¾ÓÎ¯	76	1	2	20/32	15.69	-3.38	43.64	26.5	3.36
ÌåÓý¾ÓÎ¯	62	1	2	20/25	15.69	1.13	43.47	24.56	3.1
¹²¿µÑÅÔ·	63	1	1	20/25	15.7	-3.63	41.84	27.67	3.78
½ðÐÇÂÌÔ·	58	1	1	20/25	15.7	1.38	44.68	23.64	2.24
ÈÕêÍÁù´å	63	1	2	20/20	15.71	-1.38	42.43	25.86	2.59
ºãÒæ¾ÓÎ¯	90	2	2	20/80	15.71	2.25	42.82	24.27	2.92
ºãÒæ¾ÓÎ¯	79	2	2	20/40	15.72	1.75	44.15	23.84	2.63
¹Å¶þ¾ÓÎ¯	82	2	2	20/50	15.76	1.75	42.99	24.59	3.4
ÈÕêÍÁù´å	76	1	2	20/25	15.77	-3.25	44.15	26.05	3.04
½õÜ°Ô·¾ÓÎ¯	77	2	2	20/80	15.77	3.13	44.44	23.35	3.12
Ï°ÇÚ¾ÓÎ¯	70	1	2	20/40	15.77	2.25	44.53	23.44	2.52
ÈÕêÍÁù´å	76	2	2	20/32	15.78	1.38	44.49	23.58	1.96
ÈÕêÍÁù´å	82	1	2	20/25	15.79	0.38	44.18	24.72	3.52
»ª¸»¾ÓÎ¯	70	1	2	20/25	15.79	0.38	43.83	24.91	3.64
ÈÕêÍÁù´å	65	1	2	20/32	15.82	-5.75	41.67	28.74	3.85
·ãÁÖÉçÇø	74	2	2	20/32	15.82	-2.25	43.78	25.79	3.06
·ãÁÖÉçÇø	81	2	2	20/25	15.83	3	43.98	23.49	2.94
ÑîÌ©Èý´å	81	2	1	20/25	15.83	2.38	44.02	23.62	2.66
½ðÐÇÂÌÔ·	68	2	1	20/32	15.83	-5.25	45.28	26.62	3.72
Íò¿ÆÒ»¾Ó	76	1	1	20/32	15.83	0.38	41.96	25.53	3.23
·ãÁÖÉçÇø	79	2	2	20/80	15.85	3.25	43.69	23.48	2.92
¾ÕÈªÎå¾Ó	84	2	1	20/50	15.86	3.25	46.11	22.44	2.46
Â¥Ô°¾ÓÎ¯	77	1	2	20/50	15.86	0.63	43.39	24.7	2.96
ÈÕêÍÁù´å	83	1	2	20/80	15.9	3	43.86	23.53	2.98
ÌïÁÖÊ®¶þ´å	70	2	2	20/20	15.9	1.38	44.94	23.73	2.86
ºãÒæ¾ÓÎ¯	61	1	2	20/20	15.91	0.5	45.86	24.04	3.69
»ãÀ½¾ÓÎ¯	55	2	2	20/40	15.92	-0.88	44.09	24.89	2.66
ÁúÄÏÈý´å	73	1	2	20/25	15.92	2	44.55	23.66	2.95
ÐÂÃ·ÂÌµº	64	2	1	20/25	15.93	2.25	45.12	23.1	2.31
ºãÒæ¾ÓÎ¯	67	2	2	20/40	15.93	2.25	44.06	23.96	3.52
¾ÕÈªÎå¾Ó	72	1	1	20/80	15.94	0.75	44.59	24.26	3.25
Â¥Ô°¾ÓÎ¯	76	2	2	20/25	15.94	1.25	42.38	24.55	2.28
½õÜ°Ô·¾ÓÎ¯	76	1	2	20/32	15.95	-9.75	43.59	29.51	4
½ðÐÇÂÌÔ·	71	1	1	20/160	15.95	-9.25	44.99	27.67	2.19
ºãÒæ¾ÓÎ¯	53	1	2	20/32	15.96	2.25	44.86	23.37	2.79
ºãÒæ¾ÓÎ¯	71	1	2	20/50	15.96	3.25	42.72	23.9	3.12
Ï°ÇÚ¾ÓÎ¯	66	2	2	20/20	15.97	0.25	43.33	24.87	3.01
Ã·Â¤Ê®´å	56	1	2	20/25	15.98	-3.63	44.38	26.54	4.24
Ã·Â¤Ê®´å	56	1	2	20/25	15.98	-3.63	44.38	26.54	4.24
ÌïÁÖÊ®¶þ´å	66	2	2	20/100	15.99	-10	47.71	27.08	3.28
»ª¸»¾ÓÎ¯	60	1	2	20/50	16	-1	46.08	24.37	3.32
Â¥Ô°¾ÓÎ¯	74	2	2	20/25	16.01	-0.5	43.36	25.16	3
»ª¸»¾ÓÎ¯	70	2	2	20/40	16.02	0.25	44.38	24.34	2.79
»ª¸»¾ÓÎ¯	73	1	2	20/25	16.02	1	43.27	24.54	2.94
ÈÕêÍÁù´å	82	1	2	20/32	16.02	1.13	43.89	24.49	3.58
Ï°ÇÚ¾ÓÎ¯	78	1	2	20/25	16.02	-0.88	43.84	25.24	3.32
ÌïÁÖÊ®¶þ´å	75	1	2	20/160	16.03	-2.25	42.54	26.72	4.06
ÌïÁÖÊ®¶þ´å	62	2	2	20/25	16.04	1.25	42.38	24.98	3.4
Ê¢ÇÅÈý¾ÓÎ¯	50	2	1	20/25	16.04	0.63	44.71	24.1	2.91
»ãÀ½¾ÓÎ¯	67	1	2	20/40	16.04	-11.25	46.39	28.24	3.34
ÈÕêÍÁù´å	59	1	2	20/32	16.05	-2	43.23	26.12	3.67
½õÜ°Ô·¾ÓÎ¯	77	1	2	20/20	16.05	1.38	41.6	25.11	3.05
½õÜ°Ô·¾ÓÎ¯	71	1	2	20/20	16.05	1.38	41.6	25.11	3.05
ÈÕêÍÁù´å	83	1	2	20/40	16.05	1.25	40.77	25.55	3.12
ºç¶þ¾ÓÎ¯	74	2	2	20/32	16.05	-2.13	43.23	26.13	3.57
Ê¢ÇÅÈý¾ÓÎ¯	83	2	1	20/40	16.06	-0.63	45.03	24.55	3.12
¾ÕÈªÆß¾Ó	56	1	1	20/25	16.08	0.25	44.19	24.1	2.06
ºãÒæ¾ÓÎ¯	56	2	2	20/63	16.11	-0.88	44.53	25.16	3.9
½õÜ°Ô·¾ÓÎ¯	67	1	2	20/25	16.11	1.88	42.07	24.52	2.66
ºãÒæ¾ÓÎ¯	60	2	2	20/32	16.12	0.75	45.96	23.37	2.44
ÈÕêÍÁù´å	61	1	2	20/40	16.12	0.38	43.5	25.06	3.88
ÈÕêÍÁù´å	81	1	2	20/25	16.12	0.75	42.14	24.91	2.52
ÁúÄÏÈý´å	70	1	2	20/32	16.12	-4.25	43.81	26.74	3.56
»ãÀ½¾ÓÎ¯	53	2	2	20/32	16.14	0.13	42.54	25.1	2.75
Ã·Â¤Ê®´å	65	2	2	20/20	16.16	0.25	41.9	25.55	3.31
½õÜ°Ô·¾ÓÎ¯	76	1	2	20/25	16.17	2.25	41.41	25.04	3.72
¹â»ª¾ÓÎ¯	95	1	2	20/32	16.18	-3.13	46.63	25.04	3.62
¹â»ª¾ÓÎ¯	56	1	2	20/20	16.18	0.38	44.23	24.43	3.1
½ðÐÇÂÌÔ·	67	1	1	20/32	16.18	0.88	43.98	24.42	3.33
ºç¶þ¾ÓÎ¯	68	2	2	20/25	16.2	-0.13	45	24.27	2.98
ÑîÌ©Èý´å	64	2	1	20/32	16.2	1.38	44.71	23.65	2.63
½ðÐÇÂÌÔ·	70	2	1	20/63	16.21	-2.25	46.23	24.81	3.5
Íò¿ÆÒ»¾Ó	72	1	1	20/40	16.23	0.88	43.37	24.35	2.59
ÑîÌ©Èý´å	58	2	1	20/40	16.23	1.63	48.63	22.26	2.9
½ðÐÇÂÌÔ·	71	2	1	20/25	16.23	2.5	43.81	23.46	2.44
ºãÒæ¾ÓÎ¯	57	2	2	20/40	16.23	-1.13	47.03	23.7	2.59
¹â»ª¾ÓÎ¯	82	2	2	20/100	16.24	2.75	43.89	23.45	2.75
»ãÀ½¾ÓÎ¯	73	2	2	20/50	16.25	0	45.74	23.68	2.38
·ãÁÖÉçÇø	75	1	2	20/63	16.26	3.38	43.19	23.7	3.39
¾ÕÈªÆß¾Ó	55	2	1	20/20	16.26	0.13	44.33	24.44	3.02
ÈÕêÍÁù´å	60	1	2	20/25	16.26	1	43.75	24.32	3.03
ÌåÓý¾ÓÎ¯	63	1	2	20/20	16.27	-4	43.3	26.69	3.24
ÑîÌ©Èý´å	59	1	1	20/20	16.27	2.75	44.75	22.98	2.37
ºãÒæ¾ÓÎ¯	78	1	2	20/63	16.28	1	44.03	24.42	3.57
ºãÒæ¾ÓÎ¯	60	2	2	20/63	16.28	1.5	46.1	23.34	3.33
¾ÕÈªÎå¾Ó	62	2	1	20/25	16.28	0.13	44.64	24.02	2.32
¾ÕÈªÆß¾Ó	72	1	1	20/25	16.32	1.5	44.5	23.72	2.8
·ãÁÖÉçÇø	77	2	2	20/50	16.32	3.5	43.5	23.41	3.11
½ðÐÇÂÌÔ·	50	2	1	20/20	16.33	0.75	43.83	24.39	3.08
ºãÒæ¾ÓÎ¯	65	1	2	20/63	16.33	0.88	41.55	24.89	2.16
ÌïÁÖÊ®¶þ´å	75	1	2	20/32	16.33	1.13	42.64	24.8	3.29
ºç¶þ¾ÓÎ¯	86	1	2	20/25	16.36	1.25	43.38	24.12	2.5
¹Å¶þ¾ÓÎ¯	62	1	2	20/80	16.36	-4.75	42.86	27.3	3.47
ÌåÓý¾ÓÎ¯	58	1	2	20/50	16.37	1.13	43	24.15	2.09
»ãÀ½¾ÓÎ¯	64	2	2	20/200	16.39	-5.38	43.56	26.8	2.56
ÈÕêÍÁù´å	80	2	2	20/40	16.39	-0.5	46.05	23.99	3.06
Ï°ÇÚ¾ÓÎ¯	72	2	2	20/40	16.39	1.25	43.64	24.03	2.55
·ãÁÖÉçÇø	56	2	2	20/50	16.39	1.63	44.71	23.55	2.74
¾ÕÈªÎå¾Ó	70	1	1	20/63	16.41	2.38	45.37	23.04	2.81
×ÏÞ±Ô°¾ÓÎ¯	77	1	2	20/40	16.41	-7.38	46.66	26.4	3.18
Â¥Ô°¾ÓÎ¯	65	1	2	20/20	16.41	2.25	45.23	23.2	2.97
ÌïÁÖÊ®¶þ´å	74	2	2	20/25	16.42	1.75	44.8	23.74	3.45
ºç¶þ¾ÓÎ¯	77	2	2	20/50	16.42	2.88	41.91	24.11	2.76
ÌïÁÖÊ®¶þ´å	60	2	2	20/25	16.43	-5.63	43.61	27.33	3.57
×ÏÞ±Ô°¾ÓÎ¯	70	1	2	20/25	16.43	4.63	44.89	22.51	3.27
ÌïÁÖÊ®¶þ´å	68	1	2	20/40	16.43	1.88	42.4	24.4	2.91
ÌïÁÖÊ®¶þ´å	68	1	2	20/40	16.43	1.88	42.4	24.4	2.91
³ÂÐÐ´åÐÂÓá	77	2	1	20/63	16.43	1.38	44.91	23.51	2.61
ºç¶þ¾ÓÎ¯	59	1	2	20/40	16.43	-6.75	44.74	27.2	3.48
Ç¼¼Ò´åÕÅ¼ÒÅª	65	1	1	20/20	16.43	1.5	43.89	24.15	3.37
Â¥Ô°¾ÓÎ¯	66	1	2	20/20	16.44	-3.63	43.83	26.41	3.66
Â¥Ô°¾ÓÎ¯	85	2	2	20/40	16.44	1.63	47.49	22.36	2.27
¹²¿µÑÅÔ·	60	1	1	20/25	16.47	-1	43.66	25.4	3.7
½ðÐÇÂÌÔ·	81	1	1	20/40	16.47	1.25	45	23.89	3.56
Ê¢ÇÅÈý¾ÓÎ¯	67	2	1	20/25	16.47	0.63	45.94	23.51	2.88
ÌïÁÖÊ®¶þ´å	82	1	2	20/63	16.48	-0.13	44.3	24.66	3.43
·ãÁÖÉçÇø	65	1	2	20/25	16.48	0.38	43.37	24.83	3.42
Â¥Ô°¾ÓÎ¯	67	2	2	20/25	16.48	1.13	41.83	25.15	3.41
»ãÀ½¾ÓÎ¯	72	2	2	20/40	16.49	-0.38	44.48	24.61	3.24
ºç¶þ¾ÓÎ¯	65	1	2	20/63	16.49	-4.88	47.5	25.35	3.87
½ðÐÇÂÌÔ·	64	1	1	20/40	16.49	3.25	42.06	23.72	2.38
ºãÒæ¾ÓÎ¯	70	1	2	20/32	16.5	-3	45.8	24.99	2.99
Â¥Ô°¾ÓÎ¯	67	1	2	20/25	16.5	-11.5	44.24	29.15	2.93
¾ÕÈªÆß¾Ó	67	1	1	20/63	16.52	3.75	44.09	23.12	3.29
Â¥Ô°¾ÓÎ¯	65	2	2	20/32	16.52	0.5	47.04	23.29	3.26
»ª¶«Ò»¾ÓÎ¯	67	1	2	20/40	16.52	2	41.19	24.95	3.23
ºãÒæ¾ÓÎ¯	81	1	2	20/63	16.52	2.13	44.39	23.56	3.05
Ã·Â¤Áù´å	58	1	2	20/20	16.52	0.88	42.76	24.97	3.68
ºãÒæ¾ÓÎ¯	84	1	2	20/50	16.52	-0.38	42.75	25.31	3.22
ÈÕêÍÁù´å	61	1	2	20/25	16.52	1.88	41.29	25.06	3.47
ÌïÁÖÊ®¶þ´å	73	1	2	20/32	16.55	2.13	44.85	23.44	3.19
Íò¿ÆÒ»¾Ó	80	1	1	20/40	16.55	3.13	42.35	23.69	2.48
Â¥Ô°¾ÓÎ¯	52	1	2	20/32	16.55	-2.63	44.19	25.68	3.37
ÌåÓý¾ÓÎ¯	63	1	2	20/20	16.55	0.63	44.62	23.96	2.8
ºç¶þ¾ÓÎ¯	59	2	2	20/32	16.56	-1	44.36	24.93	3.34
ÈÕêÍÁù´å	57	1	2	20/20	16.56	-2.75	45.36	25.09	3.06
ºãÒæ¾ÓÎ¯	86	1	2	20/50	16.57	1.88	42.78	24.23	2.95
Ã·Â¤Áù´å	75	1	2	20/25	16.58	0.5	42.62	24.91	3.05
Çì°²Îå´å	62	2	1	20/40	16.58	1.75	42.66	24.42	3.18
½ðÐÇÂÌÔ·	62	1	1	20/32	16.58	-0.5	45.33	24.34	3.36
Ã·Â¤Ê®´å	82	2	2	20/32	16.59	1.75	44.5	23.67	3.09
½õÜ°Ô·¾ÓÎ¯	57	2	2	20/32	16.6	1.88	42.08	24.4	2.72
Ç¼¼Ò´åÕÅ¼ÒÅª	67	1	1	20/25	16.61	1.63	43.89	24.2	3.73
½õÜ°Ô·¾ÓÎ¯	71	1	2	20/32	16.61	0.88	45.46	23.4	2.48
×ÏÞ±Ô°¾ÓÎ¯	66	2	2	20/25	16.62	-2.63	48.68	23.42	2.35
ºãÒæ¾ÓÎ¯	70	1	2	20/32	16.62	6.13	42.46	22.59	2.98
ÓÑÒê¶þ¾Ó	68	2	1	20/25	16.62	1.88	45.74	23.03	2.76
ºãÒæ¾ÓÎ¯	73	2	2	20/25	16.62	2	44.3	23.61	3.02
¾ÕÈªÆß¾Ó	65	2	1	20/25	16.62	1	42.67	24.88	3.57
»ª¸»¾ÓÎ¯	64	2	2	20/40	16.63	1	46.31	23.01	2.41
Ã·Â¤Áù´å	70	1	2	FC	16.64	-1.88	37.21	28.7	3.32
½ðÐÇÂÌÔ·	64	1	1	20/20	16.65	1.38	43.41	24.24	3.13
¹Å¶þ¾ÓÎ¯	70	2	2	20/32	16.65	2.38	44.3	23.28	2.58
ÈÕêÍÁù´å	64	1	2	20/25	16.66	1.5	43.72	24.19	3.44
×ÏÞ±Ô°¾ÓÎ¯	64	1	2	20/32	16.66	0	41.63	25.37	2.71
ÈÕêÍÁù´å	57	1	2	20/25	16.66	-0.25	42.47	25.39	3.35
ÈÕêÍÁù´å	62	1	2	20/20	16.67	0.5	42.08	25.14	3.13
½õÜ°Ô·¾ÓÎ¯	71	1	2	20/25	16.67	0.75	44.33	24.14	3.16
·ãÁÖÉçÇø	63	1	2	20/40	16.68	0	45.03	24.26	3.41
×ÏÞ±Ô°¾ÓÎ¯	68	1	2	20/25	16.68	-0.13	41.71	25.76	3.57
ÌïÁÖÊ®¶þ´å	51	2	2	20/100	16.69	1.5	45.62	23.25	2.89
ºãÒæ¾ÓÎ¯	63	1	2	20/40	16.69	-0.88	47.21	23.71	3.3
×ÏÞ±Ô°¾ÓÎ¯	73	1	2	20/32	16.71	-0.13	43.67	24.64	2.91
¹â»ª¾ÓÎ¯	77	1	2	20/125	16.71	3.5	43.05	23.14	2.25
»ª¸»¾ÓÎ¯	64	2	2	20/200	16.71	-3.5	43	26.54	3.38
½ðÐÇÂÌÔ·	60	1	1	20/25	16.72	1.63	43	24.43	3.49
Ã·Â¤Áù´å	60	1	2	20/32	16.72	0.5	43.3	24.67	3.24
¹Å¶þ¾ÓÎ¯	61	1	2	20/20	16.72	-2.5	42.24	26.74	4.01
»ª¸»¾ÓÎ¯	66	2	2	20/40	16.72	-2.25	44.67	25.2	3.2
¾ÕÈªÆß¾Ó	58	1	1	20/20	16.72	-0.13	43.44	25.04	3.65
Ã·Â¤Ê®´å	64	2	2	20/40	16.73	3.63	45.22	22.51	2.72
»ª¶«Ò»¾ÓÎ¯	61	1	2	20/40	16.73	-8.38	45.12	27.92	4.24
Â¥Ô°¾ÓÎ¯	61	2	2	20/20	16.73	1.5	41.99	24.76	3.19
×ÏÞ±Ô°¾ÓÎ¯	67	1	2	20/25	16.74	0	43.98	24.56	3.16
½ðÐÇÂÌÔ·	65	1	1	20/25	16.75	1.25	44.61	23.92	3.43
¾ÕÈªÆß¾Ó	50	2	1	20/125	16.75	2.63	46.24	22.83	3.51
¹â»ª¾ÓÎ¯	67	1	2	20/40	16.75	2.5	41.39	24.42	2.83
ºç¶þ¾ÓÎ¯	69	1	2	20/40	16.76	1.63	45.82	22.94	2.45
¾ÕÈªÎå¾Ó	81	1	1	20/25	16.77	0.38	43.16	24.89	3.54
½ðÐÇÂÌÔ·	60	1	1	20/32	16.78	2.63	45.18	22.74	2.34
ÁúÄÏÈý´å	79	2	2	20/32	16.78	0.63	43.63	24.24	2.69
ºãÒæ¾ÓÎ¯	56	1	2	20/25	16.78	-4.63	42.94	27.11	3.57
ºç¶þ¾ÓÎ¯	68	2	2	20/40	16.79	2	43.95	23.69	2.99
¹Å¶þ¾ÓÎ¯	83	2	2	20/63	16.79	2.5	43.58	23.6	2.93
ºãÒæ¾ÓÎ¯	55	2	2	20/50	16.79	-7	42.89	28.34	3.95
Â¥Ô°¾ÓÎ¯	81	1	2	20/32	16.8	1.13	42.03	24.81	3.01
ÐÂÃ·ÂÌµº	65	1	1	20/25	16.8	0.89	45.89	23.41	3.03
ÐÂÃ·ÂÌµº	65	1	1	20/25	16.8	0.89	45.89	23.41	3.03
ÌåÓý¾ÓÎ¯	71	1	2	20/32	16.81	-0.13	42.97	25.19	3.59
½õÜ°Ô·¾ÓÎ¯	67	2	2	20/25	16.83	-0.13	46.23	23.69	3.11
¹â»ª¾ÓÎ¯	90	1	2	20/100	16.83	3	44.53	23.03	2.88
¹â»ª¾ÓÎ¯	54	1	2	20/40	16.83	-7.13	43.23	27.58	2.65
¾ÕÈªÎå¾Ó	60	2	1	20/50	16.83	0.25	43.78	24.56	3.27
¾ÕÈªÆß¾Ó	55	1	1	20/20	16.84	0.63	43.86	24.41	3.35
ºç¶þ¾ÓÎ¯	79	2	2	20/40	16.84	1.75	47.33	22.37	2.5
ÁúÄÏÈý´å	88	1	2	20/80	16.84	0.63	46.8	22.97	2.53
ÌïÁÖÊ®¶þ´å	63	2	2	20/50	16.85	-7.75	45.04	26.94	2.68
ÈÕêÍÁù´å	71	1	2	20/25	16.85	-3.13	43.72	26.1	3.59
ºãÒæ¾ÓÎ¯	66	2	2	20/32	16.85	-7.63	44.56	27.53	3.54
ÐÂÃ·ÂÌµº	64	1	1	20/20	16.85	-1.25	42.3	25.72	3.08
Ã·Â¤Áù´å	80	1	2	20/63	16.86	-5.25	44.84	26.49	3.67
¾ÕÈªÎå¾Ó	66	1	1	20/32	16.86	1.88	41.04	24.81	2.85
ÌïÁÖÊ®¶þ´å	67	1	2	20/25	16.87	1.13	46.11	23.17	2.89
¾ÕÈªÎå¾Ó	63	1	1	20/100	16.87	4	40.7	24.19	3.26
ºç¶þ¾ÓÎ¯	82	1	2	20/40	16.87	0	46.67	23.33	2.76
»ª¸»¾ÓÎ¯	60	2	2	20/32	16.87	2	44.36	23.39	2.68
»ª¸»¾ÓÎ¯	60	2	2	20/63	16.87	-4.38	44.56	25.83	2.71
ºç¶þ¾ÓÎ¯	65	1	2	20/32	16.88	0.13	43.14	24.84	3.22
¹²¿µÑÅÔ·	59	1	1	20/32	16.89	-8.25	41.52	29.6	3.91
Ã·Â¤Ê®´å	62	2	2	20/100	16.9	-1.13	44.24	24.99	3.46
ÌïÁÖÊ®¶þ´å	74	1	2	20/25	16.9	-0.13	44.35	24.58	3.55
Íò¿ÆÒ»¾Ó	67	1	1	20/125	16.9	4.75	43.35	22.91	3.32
»ãÀ½¾ÓÎ¯	67	2	2	20/50	16.9	1	46.37	23.25	3.23
Íò¿ÆÒ»¾Ó	64	1	1	20/20	16.91	0	43.61	24.7	3.25
Ã·Â¤Áù´å	66	2	2	20/32	16.91	-4.63	44.62	26.16	3.3
·ãÁÖÉçÇø	58	2	2	20/40	16.91	1.63	42.62	24.48	3.37
ºãÒæ¾ÓÎ¯	93	2	2	20/32	16.92	0.25	43.99	24.46	3.28
¾ÕÈªÎå¾Ó	65	1	1	20/25	16.92	1.5	43.49	24.15	3.28
½ðÐÇÂÌÔ·	60	2	1	20/20	16.93	0.38	44.12	24.25	3.03
ÌïÁÖÊ®¶þ´å	74	1	2	20/25	16.93	0.88	44.35	24.17	3.54
ÌïÁÖÊ®¶þ´å	74	1	2	20/25	16.93	0.88	44.35	24.17	3.54
ºãÒæ¾ÓÎ¯	59	2	2	20/20	16.93	0.5	44.02	24.23	3.01
Íò¿ÆÒ»¾Ó	74	1	1	20/25	16.94	-2.63	46.33	24.37	2.67
½õÜ°Ô·¾ÓÎ¯	60	1	2	20/20	16.94	0.75	45.24	23.49	2.59
ºç¶þ¾ÓÎ¯	58	2	2	20/125	16.95	-14.38	43.14	30.87	2.98
ÈÕêÍÁù´å	76	1	2	20/25	16.95	-2.88	45.99	24.68	2.86
ÈÕêÍÁù´å	59	2	2	20/25	16.96	1.38	46.83	22.64	2.48
ÌïÁÖÊ®¶þ´å	72	1	2	20/50	16.96	1.38	46.82	22.7	2.62
ÌïÁÖÊ®¶þ´å	72	1	2	20/50	16.96	1.38	46.82	22.7	2.62
Ã·Â¤Áù´å	64	1	2	20/20	16.96	0.75	42.46	24.91	3.39
ÌïÁÖÊ®¶þ´å	61	2	2	20/63	16.96	0.25	43.64	24.52	3.12
»ãÀ½¾ÓÎ¯	58	2	2	20/160	16.96	-6.13	47.56	25.7	3.96
Ã·Â¤Ê®´å	58	1	2	20/20	16.96	0.75	44.41	24.33	3.89
½ðÐÇÂÌÔ·	56	2	1	20/25	16.96	1	45.31	23.39	2.65
Íò¿ÆÒ»¾Ó	65	1	1	20/25	16.97	1.13	42.67	24.69	3.45
¾ÕÈªÎå¾Ó	70	1	1	20/25	16.97	-0.13	43.81	24.42	2.69
¾ÕÈªÎå¾Ó	61	2	1	20/40	16.97	1.38	43.18	24.46	3.64
·ãÁÖÉçÇø	84	2	2	20/20	16.97	-0.75	43.95	25	3.6
»ª¸»¾ÓÎ¯	62	1	2	20/32	16.97	1.63	46.91	22.8	3.2
Â¥Ô°¾ÓÎ¯	65	1	2	20/32	16.98	0.63	43.22	24.58	3.23
Ê¢ÇÅÈý¾ÓÎ¯	68	1	1	20/32	16.98	0.88	44.39	23.87	2.87
ÌåÓý¾ÓÎ¯	76	1	2	20/32	16.98	1.38	43.53	24.28	3.55
ºãÒæ¾ÓÎ¯	60	2	2	20/32	16.98	2.75	45.06	22.81	2.65
×ÏÞ±Ô°¾ÓÎ¯	61	1	2	20/20	16.99	0.5	43.52	24.51	3.24
×ÏÞ±Ô°¾ÓÎ¯	72	2	2	20/80	17	-3.13	43	26.22	3.22
ÌïÁÖÊ®¶þ´å	60	1	2	20/20	17	2	42.98	23.98	2.93
½õÜ°Ô·¾ÓÎ¯	62	1	2	20/25	17	0.25	41.93	25.25	3.2
ÈÕêÍÁù´å	65	1	2	20/25	17.01	1	43.08	24.47	3.23
ºãÒæ¾ÓÎ¯	53	1	2	20/20	17.01	-4.88	43.54	26.83	3.52
ºãÒæ¾ÓÎ¯	62	1	2	20/25	17.02	-6.88	45.31	26.73	3.37
¹â»ª¾ÓÎ¯	66	2	2	20/25	17.02	1.25	43.43	24	2.68
¾ÕÈªÆß¾Ó	62	1	1	20/25	17.03	1.13	45.39	23.49	3.13
½õÜ°Ô·¾ÓÎ¯	60	2	2	20/63	17.03	-2.13	45.13	24.94	3.36
¹²¿µÑÅÔ·	54	1	1	20/32	17.03	-0.63	46.28	24.07	3.76
ÈÕêÍÁù´å	55	2	2	20/25	17.03	-6.25	44.38	27.04	3.63
×ÏÞ±Ô°¾ÓÎ¯	65	2	2	20/50	17.04	1.5	47.41	22.76	3.46
×ÏÞ±Ô°¾ÓÎ¯	55	1	2	20/25	17.04	2.38	45.9	22.83	3.12
¾ÕÈªÎå¾Ó	70	2	1	20/32	17.04	1	46.23	23.08	2.76
ºãÒæ¾ÓÎ¯	62	1	2	20/25	17.04	-2.25	43.95	25.54	3.49
Ã·Â¤Ê®´å	56	1	2	20/25	17.05	-3.38	44.63	25.66	3.41
½ðÐÇÂÌÔ·	58	1	1	20/32	17.05	-0.38	44.47	24.38	3.04
»ª¶«Ò»¾ÓÎ¯	62	2	2	20/32	17.06	-4.88	41.35	27.89	3.5
¹â»ª¾ÓÎ¯	65	1	2	20/40	17.06	-1	43.88	24.84	2.98
ÈÕêÍÁù´å	64	1	2	20/63	17.06	-2.63	43.81	25.56	3.06
ÌïÁÖÊ®¶þ´å	69	2	2	20/100	17.07	-12	43.83	29.66	3.52
×ÏÞ±Ô°¾ÓÎ¯	62	1	2	20/20	17.07	2.13	41.59	24.66	3.41
×ÏÞ±Ô°¾ÓÎ¯	70	2	2	20/100	17.07	5	45.44	21.87	2.78
¹â»ª¾ÓÎ¯	72	1	2	20/32	17.07	0.5	45.15	23.54	2.48
¹²¿µÑÅÔ·	59	1	1	20/80	17.07	-14.75	45.21	29.94	3.42
Ê¢ÇÅÈý¾ÓÎ¯	69	1	1	20/20	17.08	1.38	46.11	22.72	2.13
¾ÕÈªÆß¾Ó	50	1	1	20/20	17.08	0	45.86	23.98	3.75
¾ÕÈªÆß¾Ó	65	1	1	20/25	17.08	-3.88	44.61	25.87	3.43
¾ÕÈªÆß¾Ó	65	1	1	20/25	17.08	-3.88	44.61	25.87	3.43
ÑîÌ©Èý´å	61	1	1	20/50	17.09	4.5	44.95	22.04	2.33
Â¥Ô°¾ÓÎ¯	58	1	2	20/20	17.09	0.63	42.86	24.57	2.94
Ê¢ÇÅÈý¾ÓÎ¯	76	1	1	20/63	17.09	2.75	42.91	23.62	2.79
ÈÕêÍÁù´å	83	2	2	20/63	17.09	2.38	40.79	24.62	2.83
½õÜ°Ô·¾ÓÎ¯	65	2	2	20/400	17.1	-7.63	48.15	25.68	3.34
½õÜ°Ô·¾ÓÎ¯	67	2	2	20/25	17.1	1	45.33	23.46	2.93
ºãÒæ¾ÓÎ¯	61	1	2	20/25	17.1	1.5	43.89	24	3.4
ºç¶þ¾ÓÎ¯	64	2	2	20/25	17.1	0.63	44.8	23.84	3.02
»ª¶«Ò»¾ÓÎ¯	89	1	2	20/40	17.11	0.13	43.72	24.28	2.61
½õÜ°Ô·¾ÓÎ¯	56	2	2	20/20	17.11	-1.25	45.86	24.12	2.96
¹â»ª¾ÓÎ¯	72	2	2	20/40	17.11	-2.63	44.92	25.11	3.15
ÈÕêÍÁù´å	62	1	2	20/50	17.11	0.5	42.71	24.97	3.63
·ãÁÖÉçÇø	75	2	2	20/160	17.12	-22.25	46.55	31.87	3.06
ºãÒæ¾ÓÎ¯	65	2	2	20/20	17.12	1	47.52	22.56	2.63
ºãÒæ¾ÓÎ¯	72	2	2	20/25	17.12	0	43.72	24.66	3.39
ÌïÁÖÊ®¶þ´å	69	2	2	20/32	17.12	1.63	44.58	23.5	2.95
Ã·Â¤Áù´å	69	2	2	20/50	17.13	-3	42.51	26.62	3.82
ºãÒæ¾ÓÎ¯	58	2	2	20/25	17.13	0.5	42.97	24.64	3.11
ºç¶þ¾ÓÎ¯	79	2	2	20/32	17.13	-0.5	43.25	24.95	3.15
½õÜ°Ô·¾ÓÎ¯	50	1	2	20/40	17.13	2.88	45.06	23.07	3.52
½ðÐÇÂÌÔ·	65	1	1	20/20	17.14	-2.88	43.41	26.04	3.56
ºãÒæ¾ÓÎ¯	56	2	2	20/25	17.14	-0.88	46.08	24	3.23
ºãÒæ¾ÓÎ¯	78	1	2	20/32	17.14	2	46.78	22.51	2.78
ºç¶þ¾ÓÎ¯	74	1	2	20/40	17.14	-8.63	45.01	27.48	3.27
ÌåÓý¾ÓÎ¯	57	2	2	20/20	17.15	0.75	42.91	24.56	3.12
Â¥Ô°¾ÓÎ¯	68	1	2	20/50	17.15	-3.63	43.96	26.19	3.77
½õÜ°Ô·¾ÓÎ¯	70	1	2	20/40	17.15	1.25	44.15	23.66	2.61
ºãÒæ¾ÓÎ¯	85	1	2	20/40	17.16	-0.88	43.64	24.75	2.73
»ãÀ½¾ÓÎ¯	62	2	2	20/32	17.17	-9	43.14	28.62	3.31
Ã·Â¤Ê®´å	68	1	2	20/50	17.17	-2	43.53	25.72	3.8
¹â»ª¾ÓÎ¯	81	1	2	20/50	17.18	1.75	43.53	23.76	2.77
½ðÐÇÂÌÔ·	51	1	1	20/25	17.18	1.75	43.37	24.06	3.35
ÐÂÃ·ÂÌµº	63	2	1	20/32	17.19	-1	41.71	26.04	3.68
ºãÒæ¾ÓÎ¯	72	1	2	20/25	17.2	-1.88	41.24	26.65	3.7
×ÏÞ±Ô°¾ÓÎ¯	71	2	2	20/32	17.2	-7	43.97	27.39	3.42
Ã·Â¤Ê®´å	59	1	2	20/20	17.21	-0.63	45.74	23.98	3.13
Çì°²Îå´å	62	2	1	20/80	17.21	-2.25	41.83	26.46	3.54
ºç¶þ¾ÓÎ¯	56	2	2	20/20	17.21	-2.88	43.92	25.89	3.79
»ª¸»¾ÓÎ¯	77	2	2	20/40	17.21	2	44.96	23.02	2.51
½õÜ°Ô·¾ÓÎ¯	61	1	2	20/32	17.22	-0.75	44.95	24.12	2.64
Çì°²Îå´å	74	1	1	20/32	17.23	1.38	42.95	24.42	3.48
¹Å¶þ¾ÓÎ¯	65	1	2	20/40	17.23	2.38	42.91	23.82	2.99
½ðÐÇÂÌÔ·	72	2	1	20/32	17.23	0	45.21	23.64	2.42
Ê¢ÇÅÈý¾ÓÎ¯	60	2	1	20/40	17.23	2.25	43.38	23.56	2.67
»ãÀ½¾ÓÎ¯	56	2	2	20/40	17.23	2	45.25	22.99	2.71
ºãÒæ¾ÓÎ¯	63	2	2	20/40	17.23	-3.25	44.2	25.84	3.62
Ã·Â¤Ê®´å	54	1	2	20/25	17.24	0.25	40.99	25.19	2.32
¾ÕÈªÎå¾Ó	62	2	1	20/40	17.24	-4.13	43.64	26.22	3.13
ºãÒæ¾ÓÎ¯	81	2	2	20/80	17.25	1.25	44.83	23.64	3.23
Íò¿ÆÒ»¾Ó	62	1	1	20/80	17.25	2.88	43.25	23.66	3.42
»ª¸»¾ÓÎ¯	54	1	2	20/25	17.25	-12.25	42.8	30.38	3.68
·ãÁÖÉçÇø	82	1	2	20/50	17.25	2.5	44	23.29	2.82
·ãÁÖÉçÇø	65	1	2	20/25	17.25	1.88	44.41	23.55	3.23
ÈÕêÍÁù´å	75	2	2	20/50	17.25	-6.25	46.11	25.99	3.25
¾ÕÈªÎå¾Ó	66	1	1	20/32	17.26	-1.25	44.64	24.9	3.75
ÈÕêÍÁù´å	85	2	2	20/50	17.26	1.88	41.8	24.13	2.25
ÓÑÒê¶þ¾Ó	65	2	1	20/25	17.27	3.13	44.9	22.71	2.78
¾ÕÈªÎå¾Ó	68	1	1	20/25	17.28	2	41.11	24.58	2.78
ÁúÄÏÈý´å	70	1	2	20/25	17.28	3.25	44.65	22.85	3.04
½õÜ°Ô·¾ÓÎ¯	72	2	2	20/25	17.29	0.75	44.5	24.06	3.51
ÐÂÃ·ÂÌµº	64	1	1	20/32	17.29	2	43.53	23.65	2.82
¹Å¶þ¾ÓÎ¯	80	1	2	20/80	17.3	0.63	44.1	23.87	2.57
»ª¶«Ò»¾ÓÎ¯	54	1	2	20/160	17.3	-13.88	44.63	29.85	3.47
¹â»ª¾ÓÎ¯	66	1	2	20/40	17.3	1.5	45.43	23.17	2.88
ºç¶þ¾ÓÎ¯	74	2	2	20/50	17.3	-15.75	48.39	28.29	3.12
ÈÕêÍÁù´å	54	2	2	20/63	17.31	-0.88	42.37	25.51	3.33
½õÜ°Ô·¾ÓÎ¯	52	1	2	20/25	17.31	-1	39.5	26.84	3.28
½ðÐÇÂÌÔ·	68	1	1	20/25	17.32	1.63	44.94	23.27	2.82
ÑîÌ©Èý´å	68	1	1	20/20	17.32	-0.13	44.01	24.32	2.87
¹Å¶þ¾ÓÎ¯	70	2	2	20/25	17.32	-3.13	44.65	25.05	2.46
ÌïÁÖÊ®¶þ´å	71	1	2	20/32	17.32	1.5	44.12	23.76	3.16
ºç¶þ¾ÓÎ¯	80	2	2	20/25	17.32	0.5	43.98	24.26	3.28
ÌåÓý¾ÓÎ¯	63	2	2	20/20	17.33	3.63	42.48	23.64	3.46
ÈÕêÍÁù´å	65	2	2	20/40	17.33	-8	44.35	27.48	3.24
»ª¸»¾ÓÎ¯	83	1	2	20/40	17.33	1	42.71	24.49	3.12
Ç¼¼Ò´åÕÅ¼ÒÅª	65	2	1	20/25	17.33	0.63	44.62	23.93	3.21
¾ÕÈªÎå¾Ó	81	1	1	20/25	17.33	1.25	43.86	23.71	2.58
ÑîÌ©Èý´å	72	1	1	20/25	17.35	0.5	44.03	24.22	3.25
¾ÕÈªÆß¾Ó	64	1	1	20/40	17.35	0	43.57	24.62	3.29
Ã·Â¤Áù´å	68	1	2	20/25	17.35	1	44.83	23.76	3.35
»ãÀ½¾ÓÎ¯	69	2	2	20/32	17.36	1.75	42.86	23.98	2.8
¾ÕÈªÆß¾Ó	60	1	1	20/25	17.36	1.13	44.17	23.65	2.61
Â¥Ô°¾ÓÎ¯	63	2	2	20/50	17.37	-8.5	46.6	26.86	3.86
Â¥Ô°¾ÓÎ¯	60	1	2	20/32	17.37	-0.25	45.05	24.19	3.44
Ç¼¼Ò´åÕÅ¼ÒÅª	68	1	1	20/32	17.37	1.25	43.49	24.23	3.5
¾ÕÈªÆß¾Ó	74	1	1	20/32	17.37	1.5	45.75	23.06	2.93
ºãÒæ¾ÓÎ¯	81	1	2	20/32	17.37	0.88	41.27	25.02	2.89
½ðÐÇÂÌÔ·	73	2	1	20/80	17.38	4	45.64	22.11	2.78
ÌïÁÖÊ®¶þ´å	60	2	2	20/40	17.38	-7.88	44.18	27.65	3.56
Ê¢ÇÅÈý¾ÓÎ¯	59	2	1	20/32	17.39	0	42.92	24.48	2.39
ÌïÁÖÊ®¶þ´å	78	2	2	20/40	17.39	-0.5	46.79	23.55	3.27
¹â»ª¾ÓÎ¯	60	1	2	20/32	17.39	1.88	43.26	23.8	2.87
±¦Æ½¼ÒÔ°	62	2	1	20/32	17.4	0.63	47.37	23.08	3.64
¾ÕÈªÎå¾Ó	60	2	1	20/25	17.4	0.63	43.7	24.09	2.79
·ãÁÖÉçÇø	74	1	2	20/32	17.4	1.13	44.47	23.66	2.93
ÌïÁÖÊ®¶þ´å	64	2	2	20/40	17.4	-2	45.91	24.16	2.62
ÌïÁÖÊ®¶þ´å	64	2	2	20/40	17.4	-2	45.91	24.16	2.62
Ï°ÇÚ¾ÓÎ¯	61	1	2	20/32	17.41	2.38	43.86	23.48	3.13
Ï°ÇÚ¾ÓÎ¯	68	1	2	20/20	17.42	0.5	43.38	24.53	3.42
ÁúÄÏÈý´å	68	2	2	20/25	17.42	1.38	42.67	24.37	3.22
ÈÕêÍÁù´å	74	1	2	20/50	17.42	2.13	44.47	22.92	2.09
Â¥Ô°¾ÓÎ¯	88	1	2	20/25	17.43	1.38	45.99	22.89	2.64
½ðÐÇÂÌÔ·	70	1	1	20/40	17.43	2	45.21	23.09	3.03
Ã·Â¤Áù´å	64	2	2	20/32	17.44	1.5	46.21	22.7	2.48
Ã·Â¤Áù´å	65	2	2	20/50	17.44	3.13	44.53	23.01	3.3
ºç¶þ¾ÓÎ¯	72	1	2	20/40	17.45	2	43.84	23.39	2.56
¹Å¶þ¾ÓÎ¯	81	1	2	20/32	17.45	2	41.67	24.15	2.41
ÈÕêÍÁù´å	60	1	2	20/32	17.45	0.25	46.43	22.98	2.26
Ã·Â¤Áù´å	58	1	2	20/63	17.45	-0.38	44.89	24.12	3.06
ÌåÓý¾ÓÎ¯	64	1	2	20/25	17.45	0.5	45.03	23.91	3.49
ÌïÁÖÊ®¶þ´å	75	2	2	20/32	17.45	2.75	46.36	22.31	2.78
¾ÕÈªÎå¾Ó	67	2	1	20/40	17.45	0.25	47.21	23.17	3.41
ÌåÓý¾ÓÎ¯	62	2	2	20/20	17.45	0.25	46.27	23.51	3.41
Ï°ÇÚ¾ÓÎ¯	66	1	2	20/50	17.46	1.88	41.67	24.4	2.87
Â¥Ô°¾ÓÎ¯	69	1	2	20/40	17.46	-1.25	45.03	24.35	2.95
ÌïÁÖÊ®¶þ´å	81	1	2	20/40	17.46	1	41.82	24.53	2.48
ÐÂÃ·ÂÌµº	66	1	1	20/200	17.47	-6.38	46.43	25.91	3.42
¾ÕÈªÎå¾Ó	61	2	1	20/32	17.47	-11.13	43.72	29.13	3.41
Íò¿ÆÒ»¾Ó	58	2	1	20/25	17.47	1.88	46.31	22.5	2.43
½õÜ°Ô·¾ÓÎ¯	67	1	2	20/25	17.47	1	44.95	23.23	2.26
½õÜ°Ô·¾ÓÎ¯	74	2	2	20/25	17.48	0.38	46.48	23.34	3.31
×ÏÞ±Ô°¾ÓÎ¯	67	2	2	20/25	17.48	1.13	42.64	24.22	2.64
¾ÕÈªÆß¾Ó	64	1	1	20/20	17.48	1.13	45.67	23.33	3.25
½õÜ°Ô·¾ÓÎ¯	65	1	2	20/20	17.48	-0.25	44.75	24.17	3.18
×ÏÞ±Ô°¾ÓÎ¯	65	1	2	20/125	17.48	-4.75	43.79	26.42	3.32
Â¥Ô°¾ÓÎ¯	73	1	2	20/25	17.49	0	42.3	25.15	3.4
¹Å¶þ¾ÓÎ¯	72	1	2	20/25	17.5	-1.13	43.7	24.89	3.09
ÈÕêÍÁù´å	65	1	2	20/25	17.5	1.38	41.99	24.16	2.17
¾ÕÈªÎå¾Ó	65	1	1	20/32	17.5	0.38	42.21	24.94	3.2
Çì°²Îå´å	60	1	1	20/25	17.51	0.38	44.63	23.98	3.21
Ï°ÇÚ¾ÓÎ¯	72	1	2	20/40	17.52	0.13	44.65	24.07	3.22
¾ÕÈªÆß¾Ó	66	1	1	20/25	17.52	1.13	43.27	24.29	3.41
ÌïÁÖÊ®¶þ´å	75	2	2	20/50	17.52	3	44.39	22.61	2.13
½ðÐÇÂÌÔ·	85	2	1	20/50	17.52	2	45.34	23.01	3
½ðÐÇÂÌÔ·	85	2	1	20/50	17.52	2	45.34	23.01	3
·ãÁÖÉçÇø	71	2	2	20/25	17.53	0.75	44.74	23.82	3.28
¾ÕÈªÎå¾Ó	57	2	1	20/25	17.53	1.38	45.84	22.89	2.57
ÈÕêÍÁù´å	52	1	2	20/20	17.53	0.88	42.2	24.85	3.48
·ãÁÖÉçÇø	61	1	2	20/25	17.53	-0.88	45.55	23.89	2.72
ÌïÁÖÊ®¶þ´å	66	2	2	20/25	17.53	2.63	44.62	22.9	2.69
»ª¸»¾ÓÎ¯	58	2	2	20/32	17.54	-3.38	45.31	25.3	3.57
Â¥Ô°¾ÓÎ¯	55	2	2	20/25	17.54	1.13	44.94	23.65	3.41
¾ÕÈªÎå¾Ó	66	2	1	20/40	17.54	-8.88	43.19	28.61	3.73
½õÜ°Ô·¾ÓÎ¯	62	2	2	20/25	17.54	-0.25	43.47	24.63	3.11
ºãÒæ¾ÓÎ¯	66	2	2	20/32	17.54	1.63	45.49	23.18	3.21
ÓÑÒê¶þ¾Ó	69	1	1	20/20	17.55	0.63	43.98	24.33	3.7
ºãÒæ¾ÓÎ¯	68	1	2	20/32	17.55	0.75	45.56	23.2	2.54
»ª¶«Ò»¾ÓÎ¯	82	2	2	20/40	17.55	1.5	43.66	23.64	2.6
¹²¿µÑÅÔ·	59	1	1	20/80	17.55	-17.63	42.7	32.42	3.21
Çì°²Îå´å	72	1	1	20/32	17.55	1.88	44.36	23.33	2.82
ÈÕêÍÁù´å	65	2	2	20/25	17.56	-2.13	44.5	25.01	3.25
ÈÕêÍÁù´å	68	1	2	20/25	17.56	-0.13	43.22	24.89	3.6
ÈÕêÍÁù´å	64	2	2	20/32	17.56	2	43.13	23.8	2.98
¹Å¶þ¾ÓÎ¯	59	1	2	20/50	17.57	-0.38	42.72	25.04	3.25
ÈÕêÍÁù´å	66	1	2	20/25	17.57	1.88	43.06	24.05	3.39
ÌåÓý¾ÓÎ¯	75	1	2	20/40	17.58	-3.88	45.77	25.23	3.44
Â¥Ô°¾ÓÎ¯	84	2	2	20/40	17.58	1.13	44.89	23.12	2.12
ÁúÄÏÈý´å	69	1	2	20/50	17.58	0.5	43.48	24.36	3.21
Â¥Ô°¾ÓÎ¯	56	1	2	20/25	17.58	0.13	47.04	23.14	3.15
½õÜ°Ô·¾ÓÎ¯	63	1	2	20/40	17.59	1.75	43.89	23.75	3.32
¹²¿µÑÅÔ·	61	2	1	20/50	17.59	1.38	45.37	23.25	3.08
¹Å¶þ¾ÓÎ¯	68	2	2	20/63	17.59	-9.63	45.68	27.28	3.06
ÁúÄÏÈý´å	64	2	2	20/63	17.6	-13.5	45.12	29.34	3.56
¾ÕÈªÎå¾Ó	63	1	1	20/20	17.6	-3	43.99	25.64	3.43
ÓÑÒê¶þ¾Ó	70	2	1	20/20	17.6	0.88	44.73	23.41	2.46
ÈÕêÍÁù´å	77	1	2	20/125	17.6	2.38	40.07	24.59	2.42
Çì°²Îå´å	73	2	1	20/40	17.61	2.25	42.8	23.46	2.15
»ãÀ½¾ÓÎ¯	63	2	2	20/40	17.61	-6	45	26.38	3.45
ºãÒæ¾ÓÎ¯	78	1	2	20/100	17.62	-2.38	42.22	25.88	2.83
Â¥Ô°¾ÓÎ¯	79	1	2	20/25	17.62	0.88	43.13	24.34	3.22
ÈÕêÍÁù´å	62	1	2	20/25	17.62	-7.13	43.98	27.38	3.6
½õÜ°Ô·¾ÓÎ¯	70	2	2	20/32	17.62	1.63	44.27	23.58	3.15
ÈÕêÍÁù´å	61	1	2	20/200	17.63	-0.13	46.06	23.58	3.16
Íò¿ÆÒ»¾Ó	67	2	1	20/63	17.63	2.13	43.99	23.42	2.99
¹Å¶þ¾ÓÎ¯	78	2	2	20/50	17.64	1.75	44.94	23.34	3.29
Â¥Ô°¾ÓÎ¯	66	1	2	20/20	17.64	2.25	42.69	23.81	2.89
ÈÕêÍÁù´å	64	1	2	20/25	17.64	0.63	43.69	24.33	3.49
»ãÀ½¾ÓÎ¯	68	1	2	20/25	17.64	0.88	44.07	23.63	2.42
ÈÕêÍÁù´å	59	1	2	20/32	17.64	-0.75	43	25.14	3.43
¹â»ª¾ÓÎ¯	65	1	2	20/32	17.65	1	44.54	23.65	3
½ðÐÇÂÌÔ·	58	1	1	20/25	17.65	2	43.61	23.82	3.51
¹²¿µÑÅÔ·	56	2	1	20/20	17.65	-0.25	45.36	23.46	2.17
ÈÕêÍÁù´å	70	1	2	20/25	17.65	-0.13	44.85	23.93	2.92
¾ÕÈªÎå¾Ó	66	1	1	20/25	17.65	-0.13	43.61	24.5	3.12
·ãÁÖÉçÇø	65	2	2	20/40	17.65	-0.13	46.33	23.35	2.86
¹Å¶þ¾ÓÎ¯	90	1	2	20/32	17.66	0.38	42.17	24.63	2.56
»ª¸»¾ÓÎ¯	62	1	2	20/32	17.66	1.5	41.98	24.66	3.52
ÈÕêÍÁù´å	56	2	2	20/200	17.66	6	43.26	21.95	2.47
Ã·Â¤Ê®´å	82	2	2	20/50	17.66	2.13	46.33	22.36	2.43
·ãÁÖÉçÇø	81	1	2	20/40	17.66	2.13	44.62	23.08	2.74
¾ÕÈªÎå¾Ó	68	1	1	20/25	17.67	-2.88	44.73	25.08	3.04
ÁúÄÏÈý´å	69	2	2	20/63	17.67	-3	46.08	24.8	3.56
ÈÕêÍÁù´å	82	1	2	20/32	17.67	1.63	42.04	24.13	2.48
ÌåÓý¾ÓÎ¯	66	1	2	20/50	17.67	1.88	45.36	22.85	2.59
ºãÒæ¾ÓÎ¯	84	2	2	20/25	17.67	0.38	46.08	23.4	3.21
Ã·Â¤Ê®´å	53	2	2	20/200	17.67	-5.38	44.64	26.19	3.26
»ª¸»¾ÓÎ¯	61	2	2	20/25	17.67	-2.13	45.74	24.43	3.15
¹²¿µÑÅÔ·	51	1	1	20/20	17.67	0.5	44.71	23.53	2.43
ÌïÁÖÊ®¶þ´å	82	1	2	20/40	17.68	1.25	40.96	24.89	2.87
ÌïÁÖÊ®¶þ´å	82	1	2	20/40	17.68	1.25	40.96	24.89	2.87
ÁúÄÏÈý´å	64	2	2	20/32	17.68	1.63	43.36	23.9	3.13
¹Å¶þ¾ÓÎ¯	63	1	2	20/20	17.68	-4.13	46.05	25	3.04
Â¥Ô°¾ÓÎ¯	77	1	2	20/125	17.68	2.63	43.95	23.17	2.85
Íò¿ÆÒ»¾Ó	63	1	1	20/25	17.68	1	44.44	23.42	2.39
ÈÕêÍÁù´å	66	1	2	20/20	17.68	-1.5	43.48	25.21	3.38
·ãÁÖÉçÇø	74	1	2	20/32	17.69	0.25	44.32	23.84	2.6
·ãÁÖÉçÇø	78	2	2	20/50	17.69	1.88	45.12	23.13	3.08
ºãÒæ¾ÓÎ¯	58	1	2	20/32	17.69	-2.75	41.57	26.66	3.56
¹Å¶þ¾ÓÎ¯	66	1	2	20/32	17.69	1	45.94	23.24	3.27
¹Å¶þ¾ÓÎ¯	60	2	2	20/32	17.69	-10.5	42.62	29.37	3.36
¾ÕÈªÎå¾Ó	76	1	1	20/63	17.69	2.13	46.82	22.33	2.78
ÌïÁÖÊ®¶þ´å	76	1	2	20/50	17.69	2.13	44.41	23.4	3.35
¹Å¶þ¾ÓÎ¯	66	1	2	20/32	17.7	0.88	44.09	23.91	3.13
ÈÕêÍÁù´å	55	1	2	20/20	17.7	0.75	44.04	24.13	3.49
¹Å¶þ¾ÓÎ¯	59	1	2	20/100	17.71	-2.75	43.67	25.75	3.66
½ðÐÇÂÌÔ·	84	1	1	20/40	17.71	0.5	44.83	23.8	3.19
ÌïÁÖÊ®¶þ´å	69	1	2	20/40	17.71	0.25	42.49	24.59	2.68
Íò¿ÆÒ»¾Ó	68	1	1	20/25	17.71	0.88	44.27	23.73	2.87
·ãÁÖÉçÇø	72	1	2	20/32	17.71	1.63	42.06	24.34	3.01
»ãÀ½¾ÓÎ¯	66	1	2	20/25	17.71	-3.88	43.39	26.04	3.03
Ï°ÇÚ¾ÓÎ¯	70	1	2	20/25	17.72	1.38	44.42	23.38	2.63
ÈÕêÍÁù´å	72	1	2	20/63	17.72	-15	45.49	29.92	4.03
ÌïÁÖÊ®¶þ´å	60	2	2	20/20	17.72	1	45.08	23.33	2.75
ÑîÌ©Èý´å	82	1	1	20/32	17.72	1.38	43.76	23.8	3.05
ÁúÄÏÈý´å	69	1	2	20/63	17.73	1.63	44.39	23.49	3.1
ÌåÓý¾ÓÎ¯	59	2	2	20/20	17.73	-4.13	43.99	26.24	3.84
ÁúÄÏÈý´å	72	2	2	20/63	17.73	1.75	46.82	22.47	2.82
Â¥Ô°¾ÓÎ¯	70	1	2	20/32	17.74	-3.25	43.5	25.82	3.22
¾ÕÈªÎå¾Ó	70	2	1	20/32	17.74	1.63	43.42	23.83	3.06
ºãÒæ¾ÓÎ¯	72	1	2	20/25	17.74	1.13	43.55	24.08	3.3
ÐÂÃ·ÂÌµº	56	2	1	20/40	17.74	-4.38	45.28	25.57	3.41
Â¥Ô°¾ÓÎ¯	72	1	2	20/25	17.75	-4.13	44.83	25.65	3.37
¹²¿µÑÅÔ·	68	2	1	20/32	17.75	0.75	45.86	23.34	3.25
»ª¸»¾ÓÎ¯	62	2	2	20/25	17.75	0.63	45.06	23.44	2.68
¾ÕÈªÆß¾Ó	61	2	1	20/25	17.75	-6.25	45.94	26.12	3.69
Ï°ÇÚ¾ÓÎ¯	79	1	2	20/63	17.75	3.13	43	23.47	3.26
ºç¶þ¾ÓÎ¯	60	1	2	20/40	17.76	-0.88	41.82	25.81	3.76
»ª¸»¾ÓÎ¯	67	1	2	20/32	17.76	-1.13	45.33	24.2	3.16
¾ÕÈªÎå¾Ó	67	1	1	20/100	17.76	-15.38	44.21	30.72	3.84
Ï°ÇÚ¾ÓÎ¯	65	1	2	20/25	17.77	0.63	43.52	24.37	3.5
Ã·Â¤Áù´å	78	1	2	20/63	17.77	1.25	41.33	24.78	3.02
½ðÐÇÂÌÔ·	65	2	1	20/50	17.77	2.13	45.09	22.98	2.96
ºç¶þ¾ÓÎ¯	74	1	2	20/25	17.77	1.25	43.95	23.83	3.2
×ÏÞ±Ô°¾ÓÎ¯	68	1	2	20/25	17.77	1.63	43.81	23.44	2.5
ÈÕêÍÁù´å	58	1	2	20/20	17.77	0.88	43.99	23.82	2.87
ÌïÁÖÊ®¶þ´å	77	2	2	20/32	17.77	3.38	47.01	21.83	2.83
ÌïÁÖÊ®¶þ´å	73	2	2	20/32	17.77	2.25	45.5	22.64	2.59
Ã·Â¤Áù´å	58	1	2	20/32	17.77	1	44.44	23.7	3.1
ÈÕêÍÁù´å	61	1	2	20/20	17.77	-3.5	44.62	25.32	3
Çì°²Îå´å	76	1	1	20/40	17.77	0.63	42.52	24.61	3.14
Çì°²Îå´å	76	1	1	20/40	17.77	0.63	42.52	24.61	3.14
¹â»ª¾ÓÎ¯	83	2	2	20/160	17.77	3.63	42.27	23.08	2.19
½õÜ°Ô·¾ÓÎ¯	72	2	2	20/40	17.77	2.13	44.89	23.19	3.3
ÈÕêÍÁù´å	66	2	2	20/25	17.78	1.13	44.86	23.51	3.14
¾ÕÈªÆß¾Ó	64	1	1	20/32	17.78	0.13	44.89	23.89	3.16
¾ÕÈªÎå¾Ó	69	2	1	20/40	17.78	-8.38	41.83	28.7	3.07
¾ÕÈªÎå¾Ó	61	2	1	20/40	17.78	2.13	43.03	23.74	2.99
ºç¶þ¾ÓÎ¯	60	2	2	20/32	17.79	1.38	45.09	22.86	2.02
ºãÒæ¾ÓÎ¯	57	1	2	20/25	17.79	-8.63	43.41	28.22	3.58
¹â»ª¾ÓÎ¯	67	1	2	20/32	17.79	0	42.92	24.69	3.12
·ãÁÖÉçÇø	79	2	2	20/32	17.79	1.63	42.16	24.08	2.55
¾ÕÈªÆß¾Ó	58	2	1	20/20	17.79	1.75	44.78	23.47	3.55
¹²¿µÑÅÔ·	64	1	1	20/25	17.79	-2.13	45.06	24.57	2.92
»ª¸»¾ÓÎ¯	65	2	2	20/25	17.79	-0.38	44.13	24.47	3.38
ÈÕêÍÁù´å	81	1	2	20/50	17.79	-0.75	42.11	25.41	3.29
·ãÁÖÉçÇø	69	2	2	20/40	17.79	-1.13	45.19	24.12	2.87
ÈÕêÍÁù´å	66	2	2	20/20	17.79	0.63	45.7	23.33	3
ÌïÁÖÊ®¶þ´å	56	1	2	20/20	17.79	1.13	44.92	23.49	3.15
¾ÕÈªÆß¾Ó	74	1	1	20/25	17.8	0	45.86	23.56	3.14
»ª¸»¾ÓÎ¯	64	1	2	20/32	17.8	-2.13	43.72	24.93	2.51
ºãÒæ¾ÓÎ¯	72	2	2	20/32	17.8	2.25	44.18	23.27	3.01
Íò¿ÆÒ»¾Ó	57	2	1	20/40	17.8	-4.75	44.64	26.02	3.51
Â¥Ô°¾ÓÎ¯	85	1	2	20/100	17.81	0.5	44.3	23.64	2.41
½õÜ°Ô·¾ÓÎ¯	55	1	2	20/20	17.81	-2.5	44.33	25.45	3.91
ºãÒæ¾ÓÎ¯	75	2	2	20/25	17.82	-1.13	46.89	23.51	2.96
¾ÕÈªÎå¾Ó	70	1	1	20/40	17.82	-0.75	45.7	24.02	3.44
¾ÕÈªÎå¾Ó	65	2	1	20/32	17.82	-1	41.88	25.54	3.14
¾ÕÈªÎå¾Ó	61	2	1	20/25	17.82	1.63	43.6	23.8	3.19
Ê¢ÇÅÈý¾ÓÎ¯	70	2	1	20/125	17.82	2.5	44.53	23.1	3.14
Íò¿ÆÒ»¾Ó	75	1	1	20/25	17.82	-0.38	42.92	24.83	3.11
Ã·Â¤Áù´å	82	1	2	20/80	17.82	0	45.74	23.26	2.34
¹Å¶þ¾ÓÎ¯	56	1	2	20/25	17.82	-0.13	45.36	23.94	3.51
ÈÕêÍÁù´å	79	1	2	20/25	17.83	0.13	44.21	24.15	3.19
»ª¸»¾ÓÎ¯	68	2	2	20/32	17.83	-2	44.27	24.95	3.18
¾ÕÈªÎå¾Ó	63	2	1	20/50	17.83	-0.63	41.61	25.54	3.25
»ª¶«Ò»¾ÓÎ¯	61	2	2	20/32	17.83	-7.5	44.94	27	3.61
»ª¸»¾ÓÎ¯	69	2	2	20/25	17.83	-4.88	45.94	25.53	3.59
ÈÕêÍÁù´å	79	1	2	20/32	17.83	-0.88	43.36	24.69	2.76
ºãÒæ¾ÓÎ¯	57	2	2	20/50	17.84	-1.25	45.75	24.06	3.15
ÌåÓý¾ÓÎ¯	69	1	2	20/40	17.84	-1.5	43.23	25.06	2.91
ÌåÓý¾ÓÎ¯	63	2	2	20/20	17.84	-0.38	44.64	24.21	3.28
Â¥Ô°¾ÓÎ¯	64	2	2	20/32	17.84	1.5	42.98	23.97	2.94
Â¥Ô°¾ÓÎ¯	60	2	2	20/32	17.84	1.63	43.92	23.46	2.69
¾ÕÈªÎå¾Ó	60	2	1	20/32	17.85	-5.75	44.74	26.41	3.62
ÓÑÒê¶þ¾Ó	61	2	1	20/20	17.85	0.75	45.55	23.51	3.44
¾ÕÈªÎå¾Ó	65	1	1	20/25	17.85	-0.38	44.08	24.33	3.05
¾ÕÈªÆß¾Ó	57	1	1	20/50	17.85	-2.13	42.47	25.8	3.27
»ª¸»¾ÓÎ¯	65	2	2	20/80	17.85	-2.75	44.61	25.34	3.74
¾ÕÈªÎå¾Ó	61	2	1	20/40	17.86	-5.88	44.01	26.85	3.74
¾ÕÈªÎå¾Ó	65	2	1	20/50	17.86	2.5	44.39	22.99	2.78
»ª¸»¾ÓÎ¯	62	1	2	20/20	17.86	1	43.3	23.91	2.64
Ã·Â¤Ê®´å	57	1	2	20/20	17.86	0	42.67	25.04	3.73
Ï°ÇÚ¾ÓÎ¯	77	2	2	20/32	17.86	-1.5	45.74	24.15	3.15
Ã·Â¤Áù´å	59	2	2	20/25	17.86	0.25	45	23.77	3.14
Ã·Â¤Ê®´å	80	2	2	20/50	17.87	2.25	42.93	23.47	2.44
ÈÕêÍÁù´å	72	1	2	20/25	17.87	1.5	43.86	23.55	2.75
Ã·Â¤Ê®´å	69	1	2	20/25	17.87	1.38	44.56	23.41	2.91
ÁúÄÏÈý´å	64	1	2	20/25	17.87	1.13	44.04	23.79	3.13
ÈÕêÍÁù´å	62	2	2	20/32	17.87	-10.13	45.4	27.64	3.32
»ª¶«Ò»¾ÓÎ¯	73	2	2	20/50	17.87	2.75	44.96	22.51	2.33
ÁúÄÏÈý´å	80	2	2	20/32	17.87	2	47.47	22.04	2.58
±¦Æ½¼ÒÔ°	69	1	1	20/40	17.87	2.75	44.47	22.88	2.82
¾ÕÈªÎå¾Ó	55	2	1	20/40	17.88	1.25	43.49	23.71	2.58
ÐÂÃ·ÂÌµº	53	1	1	20/25	17.88	1.25	43.83	23.69	2.83
½ðÐÇÂÌÔ·	67	2	1	20/20	17.88	0.13	45.68	23.41	2.78
Â¥Ô°¾ÓÎ¯	69	1	2	20/50	17.88	2.63	43.44	23.42	3.12
ÑîÌ©Èý´å	59	1	1	20/25	17.88	-0.13	45.04	23.85	3.04
Íò¿ÆÒ»¾Ó	58	2	1	20/50	17.88	3	46.69	22.04	2.82
½õÜ°Ô·¾ÓÎ¯	66	1	2	20/20	17.89	1.38	43.05	23.82	2.57
Ã·Â¤Ê®´å	56	1	2	20/32	17.89	0.63	44.04	24.1	3.41
Ã·Â¤Ê®´å	56	1	2	20/32	17.89	0.63	44.04	24.1	3.41
ÁúÄÏÈý´å	73	1	2	20/25	17.89	1.63	42.56	24.1	3.01
ºç¶þ¾ÓÎ¯	67	2	2	20/32	17.9	-0.13	47.68	22.92	3.12
Â¥Ô°¾ÓÎ¯	79	2	2	20/40	17.9	-0.5	46.02	23.41	2.55
ÐÂÃ·ÂÌµº	60	1	1	20/20	17.9	0.13	43.75	24.41	3.42
ºç¶þ¾ÓÎ¯	74	1	2	20/20	17.9	1.63	43.36	23.66	2.7
ÌåÓý¾ÓÎ¯	70	1	2	20/32	17.9	1.63	43.98	23.4	2.63
ÈÕêÍÁù´å	82	2	2	20/32	17.9	-0.13	45.64	23.41	2.55
»ª¸»¾ÓÎ¯	63	1	2	20/32	17.91	-1.13	43.43	25.05	3.45
Ã·Â¤Ê®´å	64	2	2	20/25	17.91	-0.63	43.78	24.38	2.71
Çì°²Îå´å	60	2	1	20/20	17.91	1.13	43.83	23.57	2.46
¾ÕÈªÎå¾Ó	62	2	1	20/63	17.91	4	44.37	22.47	2.91
½ðÐÇÂÌÔ·	83	2	1	20/25	17.91	1.5	45.86	22.87	2.87
±¦Æ½¼ÒÔ°	57	2	1	20/63	17.92	-1.88	45.55	24.57	3.66
ºãÒæ¾ÓÎ¯	54	2	2	20/25	17.92	1.25	42.89	24.28	3.39
¾ÕÈªÎå¾Ó	58	2	1	20/160	17.92	-3.38	42.89	26.23	3.53
»ãÀ½¾ÓÎ¯	72	2	2	20/32	17.92	1.5	43	23.91	2.87
»ãÀ½¾ÓÎ¯	59	1	2	20/50	17.92	0	40.82	25.33	2.69
³ÂÐÐ´åÐÂÓá	59	1	1	20/80	17.92	2.25	41.9	24.13	3.1
½ðÐÇÂÌÔ·	67	1	1	20/20	17.92	1.88	40.49	25.01	3.46
½ðÐÇÂÌÔ·	61	2	1	20/63	17.93	2.38	44.01	23.1	2.64
¾ÕÈªÆß¾Ó	70	2	1	20/32	17.93	0	44.45	24.02	3.05
×ÏÞ±Ô°¾ÓÎ¯	63	1	2	20/25	17.93	-0.13	44.64	23.67	2.31
ºãÒæ¾ÓÎ¯	63	1	2	20/40	17.93	-1.25	42.92	24.97	2.71
Íò¿ÆÒ»¾Ó	69	1	1	20/32	17.93	2.25	43.41	23.51	2.99
×ÏÞ±Ô°¾ÓÎ¯	73	1	2	20/25	17.94	-4.63	45.24	25.63	3.42
×ÏÞ±Ô°¾ÓÎ¯	75	2	2	20/25	17.94	-0.13	44.3	23.83	2.38
¾ÕÈªÆß¾Ó	66	1	1	20/20	17.94	0.5	43.33	24.27	3.08
ÈÕêÍÁù´å	59	1	2	20/20	17.94	0.88	42.09	24.61	3.08
¹â»ª¾ÓÎ¯	74	1	2	20/25	17.94	1.38	41.69	24.36	2.63
½ðÐÇÂÌÔ·	50	1	1	20/32	17.94	0.88	43.22	24.15	3.05
¹²¿µÑÅÔ·	57	1	1	20/25	17.94	0.75	44.16	23.97	3.36
ÑîÌ©Èý´å	52	2	1	20/20	17.94	1.38	44.38	23.57	3.18
ºãÒæ¾ÓÎ¯	69	1	2	20/20	17.95	0.88	43.89	23.87	3
×ÏÞ±Ô°¾ÓÎ¯	83	1	2	20/40	17.95	0.38	44.47	23.72	2.72
»ª¶«Ò»¾ÓÎ¯	63	2	2	20/25	17.95	-2.88	44.42	25.23	3.26
ÈÕêÍÁù´å	57	1	2	20/20	17.95	-0.25	43.87	24.62	3.7
¹Å¶þ¾ÓÎ¯	86	2	2	20/50	17.96	0.38	42.2	24.65	2.82
½ðÐÇÂÌÔ·	62	2	1	20/25	17.96	0.5	46.64	23.09	3.22
ÌïÁÖÊ®¶þ´å	61	1	2	20/32	17.96	-7.63	44.98	26.71	3.03
Ï°ÇÚ¾ÓÎ¯	76	1	2	20/100	17.96	-0.5	43.64	24.44	2.86
½õÜ°Ô·¾ÓÎ¯	65	1	2	20/20	17.96	0.5	44.3	23.87	3.03
ÈÕêÍÁù´å	66	1	2	20/32	17.96	0.25	44.25	24.05	3.18
ºãÒæ¾ÓÎ¯	63	1	2	20/25	17.96	-6.13	41.75	27.8	3.28
Â¥Ô°¾ÓÎ¯	61	2	2	20/25	17.96	0	43.89	23.98	2.49
Ã·Â¤Ê®´å	55	2	2	20/40	17.96	2.25	42.92	23.51	2.58
¹â»ª¾ÓÎ¯	58	2	2	20/63	17.96	-3.75	44.95	25.52	3.66
Çì°²Îå´å	61	1	1	20/20	17.96	0.5	42.54	24.76	3.5
¹²¿µÑÅÔ·	53	1	1	20/32	17.97	2.88	43.01	23.25	2.63
ºãÒæ¾ÓÎ¯	69	2	2	20/25	17.97	0	45.74	23.54	3.08
Ç¼¼Ò´åÕÅ¼ÒÅª	56	2	1	20/25	17.97	0.13	45	23.47	2.39
×ÏÞ±Ô°¾ÓÎ¯	72	1	2	20/63	17.97	2.88	41.65	23.93	3.04
½ðÐÇÂÌÔ·	72	1	1	20/25	17.97	0.25	42.23	24.8	3.08
×ÏÞ±Ô°¾ÓÎ¯	63	1	2	20/25	17.97	1.5	42.6	24.28	3.39
ºç¶þ¾ÓÎ¯	64	2	2	20/20	17.97	1.13	46.01	23.14	3.35
ºãÒæ¾ÓÎ¯	58	1	2	20/20	17.97	0.38	43.98	24.13	3.25
¹Å¶þ¾ÓÎ¯	62	1	2	20/40	17.97	0.5	44.41	23.76	2.88
»ª¸»¾ÓÎ¯	60	1	2	20/32	17.97	1.25	41.34	24.75	3.09
¾ÕÈªÆß¾Ó	80	2	1	20/50	17.97	1.63	42.81	23.89	2.8
½õÜ°Ô·¾ÓÎ¯	68	1	2	20/25	17.98	1.75	43.83	23.67	3.3
½õÜ°Ô·¾ÓÎ¯	68	1	2	20/25	17.98	1.75	43.83	23.67	3.3
½ðÐÇÂÌÔ·	73	1	1	20/32	17.98	1.38	42.4	24.35	3.26
½õÜ°Ô·¾ÓÎ¯	64	2	2	20/25	17.98	1	44.95	23.53	3.26
Ï°ÇÚ¾ÓÎ¯	85	1	2	20/32	17.98	3.75	42.61	23.19	2.98
ÐÂÃ·ÂÌµº	73	2	1	20/63	17.99	-5	45.48	25.61	3.32
¹Å¶þ¾ÓÎ¯	57	2	2	20/32	17.99	-0.13	45.96	23.44	2.94
»ª¸»¾ÓÎ¯	72	2	2	20/63	17.99	-4.63	44.07	25.61	2.32
¹â»ª¾ÓÎ¯	59	1	2	20/20	17.99	0.13	42.72	24.82	3.47
¾ÕÈªÆß¾Ó	53	2	1	20/25	17.99	-0.75	43.83	24.42	2.79
¹Å¶þ¾ÓÎ¯	64	2	2	20/32	18	0.75	46.85	22.84	3.02
½ðÐÇÂÌÔ·	59	1	1	20/640	18	-11.5	43.56	29.26	3.59
ÌïÁÖÊ®¶þ´å	66	2	2	20/20	18	2.25	44.77	22.72	2.31
ÐÂÃ·ÂÌµº	57	1	1	20/25	18	1	44.99	23.7	3.72
ºãÒæ¾ÓÎ¯	60	1	2	20/25	18.01	0.13	44.29	24.16	3.39
¹â»ª¾ÓÎ¯	83	2	2	20/25	18.01	0.38	44.54	23.69	2.74
¹²¿µÑÅÔ·	77	2	1	20/32	18.01	1	46.36	22.5	2.03
ÐÂÃ·ÂÌµº	73	1	1	20/63	18.01	1.38	45.25	23.1	2.85
ÐÂÃ·ÂÌµº	60	2	1	FC	18.01	-6	43.28	26.88	3.08
ÐÂÃ·ÂÌµº	63	2	1	20/50	18.02	-2.38	44.38	24.87	2.9
»ãÀ½¾ÓÎ¯	67	2	2	20/50	18.02	0.13	43.03	24.44	2.91
¾ÕÈªÎå¾Ó	62	2	1	20/25	18.02	0.88	44.02	23.95	3.34
×ÏÞ±Ô°¾ÓÎ¯	85	2	2	20/40	18.02	2	45.58	22.66	2.63
ºãÒæ¾ÓÎ¯	60	1	2	20/32	18.02	-11.25	43.64	28.73	2.88
×ÏÞ±Ô°¾ÓÎ¯	59	1	2	20/25	18.02	-0.13	42.75	25.09	3.9
ÈÕêÍÁù´å	52	2	2	20/80	18.02	-11.5	44.88	28.65	3.83
¹â»ª¾ÓÎ¯	65	2	2	20/50	18.02	2.63	42.35	23.73	2.98
»ª¸»¾ÓÎ¯	60	1	2	20/63	18.03	-0.63	43.22	24.66	2.91
ºãÒæ¾ÓÎ¯	80	2	2	20/50	18.03	-0.63	45.31	23.89	3.02
¾ÕÈªÎå¾Ó	60	1	1	20/32	18.03	1.75	42.06	24.14	2.86
·ãÁÖÉçÇø	75	2	2	20/50	18.03	1.63	43.83	23.52	2.86
ÈÕêÍÁù´å	63	2	2	20/63	18.03	-2.88	44.33	25.18	3.12
Ê¢ÇÅÈý¾ÓÎ¯	55	1	1	20/50	18.03	-1.88	44.59	24.88	3.55
¾ÕÈªÆß¾Ó	64	1	1	20/25	18.03	-11.38	44.79	28.66	3.86
ÈÕêÍÁù´å	56	1	2	20/25	18.03	-2.13	44.07	25.23	3.64
½õÜ°Ô·¾ÓÎ¯	56	1	2	20/25	18.03	0	45.16	23.7	2.99
ÌïÁÖÊ®¶þ´å	72	1	2	20/25	18.04	-0.13	41.86	25.16	3.23
ÌïÁÖÊ®¶þ´å	72	1	2	20/25	18.04	-0.13	41.86	25.16	3.23
¾ÕÈªÎå¾Ó	63	1	1	20/25	18.04	-6.13	42.57	27.59	3.74
»ª¸»¾ÓÎ¯	53	1	2	20/25	18.04	0.63	41.69	24.92	3.25
½õÜ°Ô·¾ÓÎ¯	61	2	2	20/25	18.04	0.5	43.95	23.96	2.98
¾ÕÈªÎå¾Ó	69	1	1	20/25	18.05	0.13	43.8	24.29	3.27
¾ÕÈªÎå¾Ó	55	1	1	20/32	18.05	1.38	44.94	22.99	2.35
Ã·Â¤Ê®´å	54	1	2	20/25	18.05	-0.13	45.36	23.81	3.33
Ã·Â¤Ê®´å	53	2	2	20/25	18.05	0.38	41.27	25.12	3.07
¹â»ª¾ÓÎ¯	89	1	2	20/32	18.05	1.63	43.06	23.73	2.69
¾ÕÈªÆß¾Ó	60	1	1	20/20	18.05	0.88	44.66	23.45	2.75
Çì°²Îå´å	67	1	1	20/25	18.05	2	43.39	23.67	3.18
½ðÐÇÂÌÔ·	58	1	1	20/25	18.05	1	42.78	24.21	2.98
¾ÕÈªÆß¾Ó	59	2	1	20/40	18.05	1.63	45.46	22.93	2.86
»ª¸»¾ÓÎ¯	81	1	2	20/25	18.05	-0.38	44.41	23.85	2.38
ÁúÄÏÈý´å	57	2	2	20/25	18.06	0.5	43.02	24.67	3.79
¹â»ª¾ÓÎ¯	58	2	2	20/40	18.06	2.13	43	23.7	3.03
ÐÂÃ·ÂÌµº	79	1	1	20/63	18.06	2.38	45.34	22.83	3.19
¾ÕÈªÎå¾Ó	66	1	1	20/40	18.06	1.13	43.39	24.14	3.48
Ê¢ÇÅÈý¾ÓÎ¯	55	1	1	20/20	18.06	-0.25	43.5	24.51	3.18
½õÜ°Ô·¾ÓÎ¯	73	1	2	20/50	18.06	2.63	44.13	22.97	2.74
Ê¢ÇÅÈý¾ÓÎ¯	51	1	1	20/32	18.06	1.63	44.74	23.33	3.21
·ãÁÖÉçÇø	64	1	2	20/25	18.06	-3.38	43.14	25.98	3.33
ÈÕêÍÁù´å	66	2	2	20/32	18.07	2.5	43.1	23.71	3.5
ºãÒæ¾ÓÎ¯	57	1	2	20/20	18.07	-1.75	42.79	25.34	3.04
ÌïÁÖÊ®¶þ´å	64	1	2	20/32	18.07	0.13	44.64	23.91	3.16
½ðÐÇÂÌÔ·	70	1	1	20/63	18.07	0.88	43.36	23.9	2.68
¾ÕÈªÎå¾Ó	74	1	1	20/63	18.07	2.63	41.44	23.97	2.77
ÈÕêÍÁù´å	64	1	2	20/25	18.07	0.13	43.86	24.21	3.16
Ï°ÇÚ¾ÓÎ¯	70	2	2	20/80	18.07	0	44.47	23.89	2.85
»ãÀ½¾ÓÎ¯	64	2	2	20/50	18.07	2.38	42.97	23.42	2.6
·ãÁÖÉçÇø	62	1	2	20/20	18.07	1.5	44.13	23.56	3.12
½ðÐÇÂÌÔ·	57	2	1	20/25	18.07	0.75	45.1	23.42	2.96
½ðÐÇÂÌÔ·	59	2	1	20/25	18.07	0.75	45.1	23.42	2.96
ÌåÓý¾ÓÎ¯	66	1	2	20/25	18.08	0.75	42.64	24.49	3.28
Ã·Â¤Ê®´å	61	1	2	20/32	18.08	-0.75	43.81	24.69	3.43
ÁúÄÏÈý´å	62	1	2	20/20	18.08	0.5	45.11	23.53	3.01
ÁúÄÏÈý´å	69	2	2	20/63	18.08	-11.75	46.04	28.01	3.61
¹â»ª¾ÓÎ¯	64	2	2	20/20	18.08	1.5	44.8	22.97	2.31
ÌåÓý¾ÓÎ¯	58	1	2	20/20	18.08	0.25	43.36	24.21	2.83
½ðÐÇÂÌÔ·	64	1	1	20/32	18.08	0.75	43.5	24.26	3.52
»ãÀ½¾ÓÎ¯	58	1	2	20/32	18.08	1	44.61	23.57	3.12
¹â»ª¾ÓÎ¯	76	2	2	20/80	18.08	-2.13	44.61	24.92	3.48
½ðÐÇÂÌÔ·	69	2	1	20/50	18.09	1.88	44.44	23.1	2.65
»ãÀ½¾ÓÎ¯	66	2	2	20/20	18.09	0.75	45.58	23.19	2.84
ºãÒæ¾ÓÎ¯	89	2	2	20/25	18.09	-0.5	46.71	23.26	2.9
¾ÕÈªÎå¾Ó	62	2	1	20/25	18.09	-2.88	44.68	25.16	3.43
ÁúÄÏÈý´å	69	2	2	20/50	18.09	3.38	43.27	22.89	2.53
Ç¼¼Ò´åÕÅ¼ÒÅª	64	1	1	20/20	18.09	1.63	43.82	23.59	3.05
ÑîÌ©Èý´å	53	2	1	20/25	18.1	0.25	46.33	23.29	3.29
»ãÀ½¾ÓÎ¯	76	1	2	20/20	18.1	0.88	45.99	23.24	3.42
×ÏÞ±Ô°¾ÓÎ¯	71	1	2	20/32	18.1	3.13	46.06	22.11	2.71
»ª¶«Ò»¾ÓÎ¯	59	1	2	20/40	18.1	-6	43.99	26.6	3.25
ºãÒæ¾ÓÎ¯	69	2	2	20/25	18.1	1.38	42.4	24.16	2.9
ÌïÁÖÊ®¶þ´å	55	2	2	20/63	18.1	3.5	45.62	21.96	2.32
½ðÐÇÂÌÔ·	73	2	1	20/32	18.1	2.25	42.7	23.48	2.41
ÈÕêÍÁù´å	79	1	2	20/25	18.1	-3	44.38	25.26	3.28
Ã·Â¤Áù´å	64	1	2	20/25	18.11	0.88	41.58	24.32	2.1
×ÏÞ±Ô°¾ÓÎ¯	62	1	2	20/20	18.11	1.25	43.14	23.84	2.71
¾ÕÈªÆß¾Ó	63	1	1	20/25	18.11	-1.25	45.47	24.13	3.22
ÌåÓý¾ÓÎ¯	63	1	2	20/20	18.11	0	43.1	24.28	2.56
ÈÕêÍÁù´å	75	2	2	20/63	18.11	2.13	44.09	23.36	3.2
ºãÒæ¾ÓÎ¯	62	1	2	20/25	18.11	1.13	42.36	24.53	3.48
¾ÕÈªÎå¾Ó	58	2	1	20/50	18.11	-1.13	42.7	25.22	3.28
¾ÕÈªÆß¾Ó	55	1	1	20/25	18.11	2.25	43.25	23.69	3.37
»ª¸»¾ÓÎ¯	64	2	2	20/32	18.11	1.13	42.7	24.51	3.74
ÈÕêÍÁù´å	73	2	2	20/80	18.11	2.5	43.29	23.3	2.72
ÈÕêÍÁù´å	61	1	2	20/40	18.11	-5.5	43.98	26.65	3.77
ÐÂÃ·ÂÌµº	66	1	1	20/40	18.11	-1.13	43.41	24.82	3.05
±¦Æ½¼ÒÔ°	75	1	1	20/40	18.12	0.88	44.33	23.85	3.44
ºãÒæ¾ÓÎ¯	58	1	2	20/25	18.12	2	42.43	23.85	2.8
ÁúÄÏÈý´å	78	1	2	20/32	18.12	1	45.23	23.46	3.42
½ðÐÇÂÌÔ·	60	2	1	20/63	18.12	2.88	45.4	22.52	2.97
ÁúÄÏÈý´å	61	2	2	20/32	18.12	-0.5	42.54	24.77	2.71
¹Å¶þ¾ÓÎ¯	51	2	2	20/25	18.12	0.88	43.39	23.88	2.69
ÌåÓý¾ÓÎ¯	65	1	2	20/20	18.13	0.63	43.74	24.08	3.23
Ã·Â¤Áù´å	59	1	2	20/63	18.13	-3.25	41.34	26.76	3.39
½ðÐÇÂÌÔ·	76	2	1	20/50	18.13	0.13	40.55	25.46	2.97
¾ÕÈªÎå¾Ó	64	1	1	20/25	18.13	-2.88	43.78	25.43	3.22
ÌåÓý¾ÓÎ¯	75	1	2	20/40	18.14	-0.88	42.53	25.2	3.32
¾ÕÈªÎå¾Ó	64	2	1	20/32	18.14	2	40.87	24.39	2.67
ÌïÁÖÊ®¶þ´å	63	1	2	20/25	18.14	1.25	41.62	24.44	2.75
ÌïÁÖÊ®¶þ´å	63	1	2	20/25	18.14	1.25	41.62	24.44	2.75
ºãÒæ¾ÓÎ¯	58	1	2	20/200	18.14	-6.88	42.09	28.24	3.98
ÈÕêÍÁù´å	68	2	2	20/125	18.14	1.63	45.15	23.11	3.08
½ðÐÇÂÌÔ·	81	1	1	20/32	18.14	1.38	45.72	22.94	2.93
¹²¿µÑÅÔ·	76	1	1	20/25	18.14	1.13	44.71	23.35	2.83
½õÜ°Ô·¾ÓÎ¯	68	1	2	20/25	18.14	0.13	44.15	24.08	3.16
»ª¸»¾ÓÎ¯	69	2	2	20/32	18.14	1.13	43.47	23.89	3.02
¾ÕÈªÆß¾Ó	60	1	1	20/20	18.14	1.38	43.85	23.68	3.09
½ðÐÇÂÌÔ·	74	2	1	20/25	18.15	1	44.76	23.47	3.05
½ðÐÇÂÌÔ·	60	1	1	20/25	18.15	0	41.99	24.76	2.66
¹â»ª¾ÓÎ¯	78	2	2	20/25	18.15	0.13	42.69	24.58	3
¹â»ª¾ÓÎ¯	61	2	2	20/25	18.15	-0.13	43.84	24.33	3.24
ÈÕêÍÁù´å	61	2	2	20/25	18.15	-0.63	40.35	25.88	3
ÐÂÃ·ÂÌµº	63	2	1	20/25	18.15	-1.38	47.88	23.08	2.78
¹â»ª¾ÓÎ¯	61	2	2	20/25	18.16	1.25	47.24	22.4	2.79
Íò¿ÆÒ»¾Ó	71	1	1	20/40	18.16	0.38	43.78	24.04	2.97
»ª¸»¾ÓÎ¯	59	1	2	20/20	18.16	2.63	43.52	23.38	3.25
Çì°²Îå´å	69	1	1	20/32	18.16	0.88	43.94	23.82	3.05
ÁúÄÏÈý´å	71	1	2	20/25	18.16	0.13	43.47	24.35	3.18
ºãÒæ¾ÓÎ¯	54	1	2	20/25	18.16	-4	43.08	25.95	2.74
Ã·Â¤Ê®´å	73	2	2	20/32	18.16	-1.5	44.03	24.85	3.38
ÁúÄÏÈý´å	67	2	2	20/160	18.16	-3.75	43.31	26.04	3.36
Çì°²Îå´å	76	1	1	20/50	18.16	0.38	44.25	23.89	3.04
¹â»ª¾ÓÎ¯	61	2	2	20/32	18.17	-0.63	45.16	23.61	2.33
½õÜ°Ô·¾ÓÎ¯	56	2	2	20/160	18.17	-11.38	43.47	29.07	3.36
×ÏÞ±Ô°¾ÓÎ¯	61	2	2	20/63	18.17	1	43.78	23.96	3.35
ºç¶þ¾ÓÎ¯	79	2	2	20/40	18.17	1.38	47.41	22.24	2.65
¾ÕÈªÎå¾Ó	65	1	1	20/25	18.17	1.5	42.46	24.45	3.77
Çì°²Îå´å	70	2	1	20/25	18.17	1.63	46.08	22.63	2.72
¹â»ª¾ÓÎ¯	68	1	2	20/40	18.17	-4	44.74	25.63	3.62
¹â»ª¾ÓÎ¯	57	1	2	20/50	18.17	1.63	42.2	24.13	2.93
½ðÐÇÂÌÔ·	63	1	1	20/63	18.17	3.25	41.07	23.86	2.85
Ê¢ÇÅÈý¾ÓÎ¯	70	1	1	20/63	18.18	3.75	45.34	21.94	2.31
¹â»ª¾ÓÎ¯	70	1	2	20/40	18.18	4	41.88	23.15	2.61
·ãÁÖÉçÇø	81	2	2	20/32	18.18	2.5	42.54	23.71	3.07
ÌåÓý¾ÓÎ¯	65	2	2	20/25	18.18	2.13	44.03	23.3	3.05
Â¥Ô°¾ÓÎ¯	52	2	2	20/40	18.18	0.38	43.89	24.05	3.11
½ðÐÇÂÌÔ·	62	2	1	20/32	18.18	0.75	42.07	24.77	3.45
¹²¿µÑÅÔ·	56	1	1	20/40	18.18	-6.75	44.31	27.13	4.1
ÌåÓý¾ÓÎ¯	69	2	2	20/25	18.18	1.63	44.21	23.26	2.66
Ê¢ÇÅÈý¾ÓÎ¯	66	1	1	20/25	18.18	1.13	46.02	22.92	2.94
ºãÒæ¾ÓÎ¯	68	2	2	20/20	18.19	0.88	47.08	22.64	2.94
ºãÒæ¾ÓÎ¯	68	2	2	20/20	18.19	0.88	47.08	22.64	2.94
ÈÕêÍÁù´å	85	2	2	20/100	18.19	5.5	42.14	22.4	2.47
¹Å¶þ¾ÓÎ¯	67	2	2	20/25	18.19	1.88	43.67	23.45	2.87
ÐÂÃ·ÂÌµº	61	2	1	20/160	18.19	-3	43.49	25.75	3.57
¾ÕÈªÎå¾Ó	52	2	1	20/32	18.19	-0.63	46	23.94	3.84
»ª¸»¾ÓÎ¯	55	2	2	20/40	18.19	-2.13	46.14	24.26	3.42
½ðÐÇÂÌÔ·	64	2	1	20/63	18.19	2.75	41.66	23.83	2.83
½ðÐÇÂÌÔ·	61	2	1	20/32	18.19	2	43.46	23.57	3.09
ºãÒæ¾ÓÎ¯	57	1	2	20/20	18.19	-0.13	45.63	23.66	3.29
»ª¸»¾ÓÎ¯	72	1	2	20/63	18.19	-0.5	43.93	24.52	3.44
¹â»ª¾ÓÎ¯	63	1	2	20/20	18.2	0.25	44.85	23.48	2.53
ÁúÄÏÈý´å	63	1	2	20/50	18.2	1.75	42.78	23.83	2.88
Ï°ÇÚ¾ÓÎ¯	60	1	2	20/32	18.2	1	43.36	24.13	3.39
ÈÕêÍÁù´å	55	1	2	20/50	18.2	-13.75	44.16	29.65	3.39
×ÏÞ±Ô°¾ÓÎ¯	63	2	2	20/32	18.2	-2.13	46.21	24.38	3.77
ÁúÄÏÈý´å	69	1	2	20/32	18.2	0	43.05	24.7	3.51
³ÂÐÐ´åÐÂÓá	80	2	1	20/40	18.2	0.63	45.64	23.05	2.52
Â¥Ô°¾ÓÎ¯	67	1	2	20/20	18.21	-0.38	42.51	24.87	3.07
·ãÁÖÉçÇø	68	2	2	20/25	18.21	-3.88	44.5	25.63	3.52
¹Å¶þ¾ÓÎ¯	80	2	2	20/32	18.21	0.5	43.55	23.94	2.69
½ðÐÇÂÌÔ·	56	1	1	20/32	18.21	1.38	44.35	23.56	3.28
ºç¶þ¾ÓÎ¯	57	2	2	20/20	18.21	0.88	44.53	23.41	2.64
½õÜ°Ô·¾ÓÎ¯	72	2	2	20/25	18.21	-0.25	45.25	23.75	3.07
ÁúÄÏÈý´å	65	1	2	20/32	18.22	1.5	43.39	23.69	2.87
»ª¸»¾ÓÎ¯	60	1	2	20/32	18.22	-0.75	46.05	23.21	2.1
¾ÕÈªÆß¾Ó	65	1	1	20/40	18.22	-0.88	46.78	23.49	3.26
Â¥Ô°¾ÓÎ¯	66	1	2	20/25	18.22	0.38	43.06	24.29	2.94
»ãÀ½¾ÓÎ¯	64	2	2	20/50	18.22	-8.88	44.59	27.74	3.93
ÌåÓý¾ÓÎ¯	61	2	2	20/20	18.22	0.75	45.71	22.87	2.27
ºãÒæ¾ÓÎ¯	62	2	2	20/25	18.23	-9.38	43.69	28.53	4.18
ÑîÌ©Èý´å	68	2	1	20/40	18.23	-2.25	42.7	25.66	3.31
ÑîÌ©Èý´å	72	1	1	20/32	18.23	1.88	45.58	22.78	2.92
½õÜ°Ô·¾ÓÎ¯	61	1	2	20/50	18.23	2.75	41.98	23.59	2.58
ºãÒæ¾ÓÎ¯	57	1	2	20/32	18.23	-1.75	42.63	25.67	3.71
»ãÀ½¾ÓÎ¯	73	2	2	20/32	18.23	1.5	43.98	23.42	2.76
Ã·Â¤Áù´å	67	2	2	20/32	18.23	-9.38	45.46	27.06	3.04
ºç¶þ¾ÓÎ¯	64	1	2	20/20	18.23	-2.5	45.29	24.52	2.97
Ã·Â¤Áù´å	73	2	2	20/32	18.24	-1.75	42.57	25.29	2.84
¾ÕÈªÆß¾Ó	62	1	1	20/32	18.24	-3.75	44.67	25.37	3.24
Ã·Â¤Áù´å	77	1	2	20/32	18.24	1.13	45.16	23.01	2.47
Ï°ÇÚ¾ÓÎ¯	72	1	2	20/25	18.24	0.88	45.65	22.99	2.62
±¦Æ½¼ÒÔ°	84	2	1	20/50	18.24	0.25	44.55	23.84	3.12
ÌïÁÖÊ®¶þ´å	65	1	2	20/25	18.25	-1.25	43.41	24.76	2.89
ÌïÁÖÊ®¶þ´å	65	2	2	20/25	18.25	-1.25	43.41	24.76	2.89
»ª¶«Ò»¾ÓÎ¯	57	1	2	20/32	18.25	0.38	42.27	24.75	3.28
½õÜ°Ô·¾ÓÎ¯	57	1	2	20/25	18.25	-7	44.27	26.8	3.22
¹â»ª¾ÓÎ¯	66	2	2	20/20	18.25	1	43.92	23.57	2.62
ÐÂÃ·ÂÌµº	66	2	1	20/32	18.25	-1.38	44.07	24.62	3.06
¹²¿µÑÅÔ·	56	1	1	20/32	18.25	-1	43.13	24.46	2.21
»ãÀ½¾ÓÎ¯	68	1	2	20/50	18.25	2.38	44.8	22.83	2.84
ºãÒæ¾ÓÎ¯	56	2	2	20/25	18.25	1.63	43.58	23.76	3.33
ÈÕêÍÁù´å	63	1	2	20/20	18.25	1	42.93	24.19	3.18
½ðÐÇÂÌÔ·	61	1	1	20/25	18.26	1.25	46.05	22.9	3.07
»ª¸»¾ÓÎ¯	73	2	2	20/32	18.26	0.75	44.77	23.24	2.37
Ã·Â¤Ê®´å	55	1	2	20/63	18.26	-11.75	41.67	30.25	3.41
Ã·Â¤Ê®´å	55	1	2	20/63	18.26	-11.75	41.67	30.25	3.41
ÈÕêÍÁù´å	85	1	2	20/40	18.26	1.75	43.97	23.15	2.37
¾ÕÈªÎå¾Ó	67	1	1	20/25	18.26	1.25	44.5	23.38	2.9
ÑîÌ©Èý´å	54	1	1	20/32	18.26	0.63	43.78	24.1	3.39
Ã·Â¤Ê®´å	81	2	2	20/32	18.26	-0.63	45.31	23.69	2.7
Ê¢ÇÅÈý¾ÓÎ¯	63	2	1	20/20	18.27	0.63	45.34	23.37	3.05
¹Å¶þ¾ÓÎ¯	62	1	2	20/40	18.27	-2.13	43.19	25.4	3.34
»ª¸»¾ÓÎ¯	80	2	2	20/50	18.27	2.25	45.2	22.57	2.45
¾ÕÈªÆß¾Ó	82	1	1	20/40	18.27	0.88	43.98	23.71	2.9
ÐÂÃ·ÂÌµº	65	1	1	20/25	18.27	1.5	45.83	22.82	2.92
½õÜ°Ô·¾ÓÎ¯	58	1	2	20/25	18.27	-4.88	43.75	26.38	3.61
¾ÕÈªÎå¾Ó	60	2	1	20/400	18.28	-10.63	46.58	26.88	2.87
Çì°²Îå´å	68	2	1	20/50	18.28	1.88	42.67	23.72	2.69
ÈÕêÍÁù´å	61	2	2	20/40	18.28	-0.63	43.67	24.64	3.42
Ã·Â¤Áù´å	79	1	2	20/50	18.28	1.38	44.22	23.33	2.67
¹Å¶þ¾ÓÎ¯	74	1	2	20/25	18.28	0.38	44.86	23.59	2.94
ºç¶þ¾ÓÎ¯	63	1	2	20/25	18.28	1.88	42.09	23.78	2.34
»ãÀ½¾ÓÎ¯	67	1	2	20/25	18.28	-2.63	44.88	24.95	3.48
Â¥Ô°¾ÓÎ¯	60	2	2	20/25	18.28	3	42.43	23.37	2.71
»ãÀ½¾ÓÎ¯	69	2	2	20/25	18.29	-5.13	47.51	24.47	2.76
½ðÐÇÂÌÔ·	56	2	1	20/40	18.29	-0.5	45.13	24.24	3.93
Ã·Â¤Áù´å	72	1	2	20/25	18.29	0.25	46.52	23.19	3.32
½õÜ°Ô·¾ÓÎ¯	64	1	2	20/25	18.29	1.38	42.97	23.78	2.65
·ãÁÖÉçÇø	75	2	2	20/32	18.3	0.38	47.45	22.69	3
×ÏÞ±Ô°¾ÓÎ¯	61	2	2	20/25	18.3	1	44.97	23.46	3.29
½õÜ°Ô·¾ÓÎ¯	63	1	2	20/20	18.3	0.75	43.78	23.9	3.07
½ðÐÇÂÌÔ·	63	2	1	20/160	18.3	-5.5	45.47	25.78	3.47
ÈÕêÍÁù´å	75	2	2	20/32	18.31	0.13	46.65	23.19	3.33
Ã·Â¤Ê®´å	74	1	2	20/32	18.31	0.5	45.4	23.26	2.76
¾ÕÈªÆß¾Ó	70	1	1	20/40	18.31	0.38	43.81	24.09	3.2
Ã·Â¤Ê®´å	58	1	2	20/100	18.31	-14	43.55	29.89	3.08
Ç¼¼Ò´åÕÅ¼ÒÅª	68	2	1	20/32	18.31	2.13	43.16	23.48	2.8
ÌåÓý¾ÓÎ¯	60	2	2	20/25	18.31	-0.13	45.09	23.62	2.8
¾ÕÈªÆß¾Ó	60	2	1	20/20	18.31	0.25	43.18	24.56	3.6
¹â»ª¾ÓÎ¯	58	1	2	20/25	18.31	1	43.89	23.73	3
Ã·Â¤Áù´å	70	2	2	20/63	18.32	2.38	45.96	22.59	3.26
Â¥Ô°¾ÓÎ¯	55	1	2	20/40	18.32	-1.25	40.6	26.19	3.42
Ã·Â¤Ê®´å	57	1	2	20/25	18.32	0.75	45.39	23.27	3
½õÜ°Ô·¾ÓÎ¯	75	1	2	20/32	18.32	1.5	42.78	24.08	3.29
Çì°²Îå´å	63	1	1	20/25	18.32	2	42.51	23.73	2.72
¹²¿µÑÅÔ·	54	2	1	20/20	18.32	-1.88	45.59	23.88	2.37
Ã·Â¤Ê®´å	51	2	2	20/20	18.33	0.38	45.67	23.46	3.36
Ã·Â¤Ê®´å	56	2	2	20/20	18.33	0.38	45.67	23.46	3.36
¾ÕÈªÎå¾Ó	59	2	1	20/25	18.33	0.13	44.27	24.18	3.6
¹²¿µÑÅÔ·	64	2	1	20/32	18.33	-1.5	43.71	24.88	3.25
¾ÕÈªÎå¾Ó	57	2	1	20/25	18.33	0.75	46.36	23.1	3.42
½ðÐÇÂÌÔ·	67	2	1	20/32	18.33	0.25	44.77	23.78	3.22
ÌïÁÖÊ®¶þ´å	84	2	2	20/25	18.33	2.75	44.36	22.82	2.83
Ã·Â¤Ê®´å	58	2	2	20/25	18.33	0.75	45.64	23.22	3.1
¾ÕÈªÆß¾Ó	69	2	1	20/160	18.33	-4.38	45.4	25.45	3.63
·ãÁÖÉçÇø	65	1	2	20/25	18.34	0.75	42.89	24.24	3.08
»ª¶«Ò»¾ÓÎ¯	96	1	2	20/32	18.34	-7.63	44.34	27.27	3.81
ÐÂÃ·ÂÌµº	63	1	1	20/25	18.34	0.13	44.05	24.04	3.09
Â¥Ô°¾ÓÎ¯	52	1	2	20/20	18.35	-4.5	43.29	26.42	3.62
ÁúÄÏÈý´å	73	1	2	20/32	18.35	0.13	41.22	25.12	2.98
ÌïÁÖÊ®¶þ´å	67	2	2	20/32	18.35	2	46.82	22.39	3.16
¹Å¶þ¾ÓÎ¯	70	2	2	20/25	18.35	2	42.78	23.66	2.8
±¦Æ½¼ÒÔ°	64	1	1	20/40	18.35	1.88	44.23	23.6	3.8
½ðÐÇÂÌÔ·	60	2	1	20/25	18.35	0.5	45.21	23.49	3.16
¹â»ª¾ÓÎ¯	62	1	2	20/32	18.35	2	45.75	22.75	3.16
ÌïÁÖÊ®¶þ´å	67	1	2	20/20	18.36	0.88	42.16	24.46	3.06
Ç¼¼Ò´åÕÅ¼ÒÅª	66	2	1	20/32	18.36	2	46.93	22.08	2.5
¹Å¶þ¾ÓÎ¯	63	1	2	20/32	18.36	1.63	45.4	22.71	2.46
ºãÒæ¾ÓÎ¯	58	1	2	20/25	18.36	1.5	42.9	23.9	3.01
ÈÕêÍÁù´å	81	2	2	20/40	18.36	1.75	44.58	22.9	2.35
Ê¢ÇÅÈý¾ÓÎ¯	63	1	1	20/25	18.36	1.25	42.54	24.28	3.33
Çì°²Îå´å	72	2	1	20/40	18.36	1.25	45.27	23.26	3.33
ºãÒæ¾ÓÎ¯	62	2	2	20/50	18.36	2.75	44.89	22.34	2.15
¾ÕÈªÆß¾Ó	66	2	1	20/32	18.37	-5.5	43.44	26.68	3.48
»ãÀ½¾ÓÎ¯	70	1	2	20/25	18.37	1.5	44.92	22.86	2.32
½ðÐÇÂÌÔ·	55	2	1	20/25	18.37	2.5	43.67	22.92	2.3
±¦Æ½¼ÒÔ°	57	1	1	20/25	18.37	-0.38	42.91	24.75	3.26
ÈÕêÍÁù´å	73	2	2	20/63	18.37	3.5	43.1	23.07	3.08
¾ÕÈªÆß¾Ó	68	1	1	20/32	18.37	1.25	43.61	23.89	3.38
Â¥Ô°¾ÓÎ¯	67	1	2	20/20	18.37	-0.25	42.32	24.7	2.74
¹â»ª¾ÓÎ¯	58	2	2	20/40	18.37	-1.5	45.22	24.27	3.26
ÌïÁÖÊ®¶þ´å	75	1	2	20/20	18.37	1.63	44.22	23.43	3.18
¾ÕÈªÎå¾Ó	70	1	1	20/32	18.37	0.63	43.71	23.99	3.14
ÈÕêÍÁù´å	54	1	2	20/32	18.38	-1.75	47.25	23.65	3.4
¾ÕÈªÆß¾Ó	66	1	1	20/25	18.38	0.38	43.3	24.24	3.13
ÌåÓý¾ÓÎ¯	65	2	2	20/32	18.38	2.38	42	23.8	2.82
ÁúÄÏÈý´å	80	1	2	20/50	18.38	1.5	44.54	23.4	3.27
Ã·Â¤Áù´å	72	1	2	20/160	18.38	0.75	43.52	23.86	2.8
¹²¿µÑÅÔ·	59	1	1	20/50	18.38	-1.25	42.8	25.17	3.32
ºãÒæ¾ÓÎ¯	87	1	2	20/32	18.39	-0.25	41.56	25.29	3.34
¹â»ª¾ÓÎ¯	62	1	2	20/32	18.39	2.25	43.21	23.34	2.68
ÌïÁÖÊ®¶þ´å	66	2	2	20/40	18.39	2.25	43.69	23.17	2.69
ÌïÁÖÊ®¶þ´å	66	2	2	20/40	18.39	2.25	43.69	23.17	2.69
½ðÐÇÂÌÔ·	70	1	1	20/20	18.39	0.63	44.3	23.61	2.79
ºãÒæ¾ÓÎ¯	73	1	2	20/40	18.39	3.25	42.45	23.17	2.56
¹Å¶þ¾ÓÎ¯	68	2	2	20/400	18.39	-18.63	45.71	30.22	2.77
Çì°²Îå´å	71	2	1	20/25	18.4	0.75	44.48	23.5	2.8
Ç¼¼Ò´åÕÅ¼ÒÅª	68	1	1	20/20	18.4	0.63	43.38	24.25	3.46
ÈÕêÍÁù´å	61	1	2	20/32	18.4	-6.5	42.21	27.6	3.33
¹²¿µÑÅÔ·	54	1	1	20/25	18.4	0.63	43.24	24.52	3.95
×ÏÞ±Ô°¾ÓÎ¯	68	2	2	20/32	18.4	-5.13	46.3	25.34	3.65
»ª¸»¾ÓÎ¯	70	2	2	20/32	18.4	1.25	46.85	22.39	2.58
ºç¶þ¾ÓÎ¯	70	2	2	20/32	18.4	-1	43.39	24.66	2.96
Ê¢ÇÅÈý¾ÓÎ¯	66	2	1	20/32	18.41	1.5	43.11	23.87	3.15
»ãÀ½¾ÓÎ¯	65	2	2	20/50	18.41	-1.88	44.68	24.2	2.35
¾ÕÈªÆß¾Ó	60	1	1	20/25	18.41	-3.75	42.44	26.33	3.3
ÐÂÃ·ÂÌµº	63	1	1	20/25	18.41	-3.5	43.92	25.44	3.02
¹Å¶þ¾ÓÎ¯	77	2	2	20/40	18.41	-0.63	45.7	23.65	3.02
ºãÒæ¾ÓÎ¯	60	1	2	20/20	18.41	0.5	44.88	23.41	2.73
¹â»ª¾ÓÎ¯	66	1	2	20/20	18.42	2.13	42.72	23.55	2.66
Çì°²Îå¾Ó	59	2	1	20/50	18.42	-7.13	46.47	26.06	3.79
¹Å¶þ¾ÓÎ¯	62	2	2	20/50	18.42	2.13	43.55	23.41	3.03
Ã·Â¤Áù´å	56	1	2	20/25	18.42	0.38	43.2	24.39	3.41
ÁúÄÏÈý´å	61	2	2	20/32	18.42	1.88	43.61	23.56	3.21
Ï°ÇÚ¾ÓÎ¯	72	2	2	20/40	18.42	1.5	43.34	23.42	2.33
½ðÐÇÂÌÔ·	70	1	1	20/25	18.43	1.25	42.83	23.6	2.1
¹²¿µÑÅÔ·	74	1	1	20/40	18.43	3	43.98	22.67	2.44
±¦Æ½¼ÒÔ°	56	1	1	20/25	18.43	0.63	43.27	24.13	3.11
¾ÕÈªÆß¾Ó	59	1	1	20/25	18.43	0.88	42.14	24.41	2.97
×ÏÞ±Ô°¾ÓÎ¯	64	1	2	20/80	18.43	2.5	41.86	24.14	3.61
Ã·Â¤Ê®´å	84	1	2	20/50	18.43	2.63	43.98	23.12	3.17
ºãÒæ¾ÓÎ¯	66	1	2	20/40	18.43	-3.63	43.9	25.76	3.59
Çì°²Îå´å	61	1	1	20/25	18.43	3.38	43.98	22.7	2.85
½ðÐÇÂÌÔ·	72	2	1	20/63	18.43	2.88	43.16	23.15	2.78
Íò¿ÆÒ»¾Ó	62	1	1	20/20	18.43	0.63	45.89	22.98	2.69
¾ÕÈªÆß¾Ó	66	1	1	20/25	18.43	0	42.95	24.61	3.35
Ã·Â¤Áù´å	57	1	2	20/32	18.43	1.38	44.84	23.11	2.76
·ãÁÖÉçÇø	74	1	2	20/32	18.44	0	42.39	24.68	3.01
½ðÐÇÂÌÔ·	63	2	1	20/20	18.44	1.5	43.27	23.68	2.87
ÈÕêÍÁù´å	66	1	2	20/25	18.44	1.5	44.24	23.38	3
½ðÐÇÂÌÔ·	54	2	1	20/20	18.44	0.63	45	23.44	3.02
¾ÕÈªÆß¾Ó	61	1	1	20/100	18.44	0.38	44	24	3.23
»ª¸»¾ÓÎ¯	54	2	2	20/25	18.44	-2.88	44.5	25.05	3.24
Ã·Â¤Ê®´å	54	1	2	20/50	18.44	-1.38	40.75	26	3.13
¹²¿µÑÅÔ·	61	1	1	20/25	18.44	1.5	43.61	23.72	3.25
ÐÂÃ·ÂÌµº	55	2	1	20/25	18.44	1.63	45.09	22.96	2.84
Ê¢ÇÅÈý¾ÓÎ¯	62	1	1	20/20	18.44	1.13	42.24	24.03	2.45
×ÏÞ±Ô°¾ÓÎ¯	65	1	2	20/32	18.45	1.5	43.94	23.42	2.85
Ï°ÇÚ¾ÓÎ¯	81	1	2	20/32	18.45	0	42.72	24.39	2.68
¾ÕÈªÎå¾Ó	60	1	1	20/100	18.45	-2.63	45.89	24.7	3.93
ÌåÓý¾ÓÎ¯	60	2	2	20/20	18.45	0.88	46.49	22.7	2.74
Ï°ÇÚ¾ÓÎ¯	80	1	2	20/40	18.45	1.25	41.5	24.34	2.61
½ðÐÇÂÌÔ·	66	1	1	20/32	18.45	2.25	42.96	23.52	2.92
Â¥Ô°¾ÓÎ¯	68	1	2	20/25	18.45	0.5	42.59	24.42	3.07
ÈÕêÍÁù´å	68	1	2	20/50	18.45	2.63	44.14	22.78	2.52
×ÏÞ±Ô°¾ÓÎ¯	59	2	2	20/25	18.45	-2	45.37	24.35	3.2
Ã·Â¤Áù´å	65	2	2	20/100	18.45	-2.38	44.41	24.79	3.02
¾ÕÈªÆß¾Ó	57	2	1	20/25	18.46	1.25	44.74	23.25	2.91
½ðÐÇÂÌÔ·	70	2	1	20/32	18.46	1.75	44.77	22.84	2.41
»ãÀ½¾ÓÎ¯	70	1	2	20/32	18.46	1.38	44.42	23.38	3.05
¹â»ª¾ÓÎ¯	72	1	2	20/32	18.46	1.25	43.72	23.83	3.39
»ãÀ½¾ÓÎ¯	53	2	2	20/20	18.46	1.88	45.77	22.78	3.2
¾ÕÈªÎå¾Ó	67	1	1	20/25	18.46	0	44.25	24.22	3.64
Ã·Â¤Ê®´å	62	2	2	20/25	18.46	-7.25	43.78	27.14	3.38
Ã·Â¤Ê®´å	62	2	2	20/25	18.46	-7.25	43.78	27.14	3.38
»ãÀ½¾ÓÎ¯	69	1	2	20/32	18.46	1.13	41.42	24.61	3.03
ÌåÓý¾ÓÎ¯	61	1	2	20/25	18.46	0.75	43.54	24.12	3.45
Ã·Â¤Ê®´å	67	2	2	20/32	18.47	-0.5	44.33	23.94	2.65
½ðÐÇÂÌÔ·	74	1	1	20/40	18.47	1.38	43.39	23.59	2.67
¾ÕÈªÎå¾Ó	62	2	1	20/25	18.47	-1.13	45.26	24.09	3.26
ºç¶þ¾ÓÎ¯	81	1	2	20/40	18.47	-2.5	46.62	23.46	1.9
ÐÂÃ·ÂÌµº	64	1	1	20/40	18.47	-0.5	43.86	24.34	3.14
Çì°²Îå¾Ó	56	1	1	20/25	18.47	0	42.54	24.87	3.58
ºãÒæ¾ÓÎ¯	58	1	2	20/20	18.47	0.38	45.52	23.23	2.77
ÈÕêÍÁù´å	77	1	2	20/32	18.47	3	42.97	23.14	2.74
ÁúÄÏÈý´å	68	1	2	20/40	18.47	1.38	44.5	23.28	2.9
½ðÐÇÂÌÔ·	72	1	1	20/32	18.47	0.63	44.27	23.95	3.59
×ÏÞ±Ô°¾ÓÎ¯	60	1	2	20/25	18.47	0.75	43.69	24.03	3.38
½õÜ°Ô·¾ÓÎ¯	50	1	2	20/32	18.47	2.25	44.21	22.94	2.63
Çì°²Îå´å	54	1	1	20/25	18.48	1.38	43.78	23.38	2.53
¹â»ª¾ÓÎ¯	61	2	2	20/25	18.48	-0.25	45.77	23.57	3.25
Â¥Ô°¾ÓÎ¯	76	1	2	20/40	18.48	1.25	46.61	22.49	2.67
½ðÐÇÂÌÔ·	59	1	1	20/25	18.48	1.63	44.27	23.34	3.06
ºç¶þ¾ÓÎ¯	69	2	2	20/40	18.48	-5.13	43.16	26.55	3.33
ÁúÄÏÈý´å	64	2	2	20/63	18.48	-0.63	44.95	23.95	3.1
ÁúÄÏÈý´å	64	2	2	20/63	18.48	-0.63	44.95	23.95	3.1
×ÏÞ±Ô°¾ÓÎ¯	65	2	2	20/25	18.48	-4	46.6	24.54	3.1
¹²¿µÑÅÔ·	85	2	1	20/125	18.48	-3.13	44.33	25.02	2.84
Ã·Â¤Áù´å	68	1	2	20/25	18.48	1.63	44.33	23.36	3.16
ÈÕêÍÁù´å	65	2	2	20/50	18.48	-2.38	46.18	24	2.83
½ðÐÇÂÌÔ·	64	2	1	20/25	18.48	-0.13	43.38	24.51	3.43
Ê¢ÇÅÈý¾ÓÎ¯	66	1	1	20/40	18.48	1.88	41.24	24.48	3.28
Ê¢ÇÅÈý¾ÓÎ¯	68	1	1	20/25	18.49	1.5	44.57	23.34	3.21
½ðÐÇÂÌÔ·	63	1	1	20/20	18.49	0.13	43.49	24.38	3.46
½õÜ°Ô·¾ÓÎ¯	71	2	2	20/25	18.49	1.5	44.62	22.94	2.33
»ª¶«Ò»¾ÓÎ¯	56	1	2	20/20	18.49	0	43.58	24.4	3.47
»ãÀ½¾ÓÎ¯	67	2	2	20/40	18.49	0.5	44.68	23.47	2.74
Ê¢ÇÅÈý¾ÓÎ¯	61	2	1	20/32	18.49	1.75	43.3	23.52	2.78
ÌåÓý¾ÓÎ¯	66	1	2	20/25	18.49	0.38	43.64	24.15	3.29
×ÏÞ±Ô°¾ÓÎ¯	84	1	2	20/32	18.5	1	41.16	24.61	2.71
ÈÕêÍÁù´å	68	1	2	20/80	18.5	1.88	41.27	24.55	3.47
ºãÒæ¾ÓÎ¯	59	2	2	20/80	18.5	-3.25	43.38	25.87	3.7
ÑîÌ©Èý´å	51	1	1	20/25	18.5	-0.88	43.25	24.74	3.18
ÈÕêÍÁù´å	73	2	2	20/25	18.5	1.25	44.39	23.48	3.17
½ðÐÇÂÌÔ·	61	1	1	20/25	18.5	-1.5	45.49	24.23	3.48
ÈÕêÍÁù´å	54	2	2	20/40	18.5	2.25	43.96	23.41	3.54
½õÜ°Ô·¾ÓÎ¯	60	2	2	20/50	18.51	0	47.34	23.03	3.53
»ãÀ½¾ÓÎ¯	61	2	2	20/25	18.51	1.25	45.27	23.13	3.1
ÁúÄÏÈý´å	64	1	2	20/32	18.51	0.5	46.36	22.88	2.78
ÁúÄÏÈý´å	64	1	2	20/32	18.51	0.5	46.36	22.88	2.78
ºç¶þ¾ÓÎ¯	83	1	2	20/40	18.51	1	44.73	23.48	3.25
¾ÕÈªÎå¾Ó	70	2	1	20/80	18.51	2.5	43.52	23.33	3.21
¹Å¶þ¾ÓÎ¯	65	2	2	20/63	18.51	-2.75	42.04	26.15	3.48
ÈÕêÍÁù´å	57	2	2	20/32	18.51	-9.88	46.82	26.59	3.21
ÈÕêÍÁù´å	59	1	2	20/25	18.51	0.5	44.16	23.91	3.32
ÁúÄÏÈý´å	59	1	2	20/32	18.52	-5.13	45.8	25.51	3.63
ÈÕêÍÁù´å	69	2	2	20/50	18.52	-5.88	46.49	25.23	3.07
½õÜ°Ô·¾ÓÎ¯	66	2	2	20/80	18.52	0.5	46.53	23.01	3.23
¹â»ª¾ÓÎ¯	63	1	2	20/32	18.52	-1.25	45.61	23.91	3.08
¹â»ª¾ÓÎ¯	70	1	2	20/32	18.52	-1.25	45.61	23.91	3.08
»ãÀ½¾ÓÎ¯	62	1	2	20/80	18.52	0.25	43.44	24.18	3.09
Ï°ÇÚ¾ÓÎ¯	65	1	2	20/50	18.52	-0.5	42.07	24.98	2.99
±¦Æ½¼ÒÔ°	60	1	1	20/20	18.52	0.75	47.51	22.59	3.24
ÈÕêÍÁù´å	62	2	2	20/25	18.52	0.5	45.89	23.26	3.29
ÌåÓý¾ÓÎ¯	64	1	2	20/125	18.53	-11.63	44.88	28.19	3.21
½ðÐÇÂÌÔ·	66	1	1	20/20	18.53	1.25	45.61	23.01	3.11
ÌåÓý¾ÓÎ¯	66	1	2	20/20	18.53	1.38	46.27	22.65	2.9
×ÏÞ±Ô°¾ÓÎ¯	77	1	2	20/40	18.53	0.5	45.25	23.44	3.17
¾ÕÈªÎå¾Ó	67	2	1	20/25	18.53	1	42.91	24.09	3.1
Çì°²Îå´å	64	1	1	20/25	18.53	0.5	44.65	23.5	2.81
Çì°²Îå´å	64	1	1	20/25	18.53	0.5	44.65	23.5	2.81
ºç¶þ¾ÓÎ¯	80	1	2	20/125	18.53	2.63	44.88	22.45	2.38
ºãÒæ¾ÓÎ¯	63	2	2	20/32	18.53	2.75	42.67	23.32	2.71
×ÏÞ±Ô°¾ÓÎ¯	63	2	2	20/32	18.53	1.63	43.05	23.68	2.85
ÑîÌ©Èý´å	65	2	1	20/25	18.54	0.5	44.1	23.74	2.89
ÁúÄÏÈý´å	75	2	2	20/32	18.54	0.63	46.24	22.94	2.94
½ðÐÇÂÌÔ·	66	1	1	20/20	18.54	1.13	45.97	22.95	3.16
¾ÕÈªÎå¾Ó	58	2	1	20/20	18.54	1.13	45.07	23.24	3.1
¾ÕÈªÎå¾Ó	60	2	1	20/20	18.54	0.75	42.38	24.22	2.72
Çì°²Îå¾Ó	61	2	1	20/25	18.54	-1.25	43.48	24.6	2.78
½ðÐÇÂÌÔ·	65	1	1	20/40	18.54	1.75	43.2	23.46	2.59
¾ÕÈªÎå¾Ó	67	1	1	20/80	18.55	-0.88	44.36	24.08	2.72
¹â»ª¾ÓÎ¯	64	2	2	20/25	18.55	1.88	44.41	22.84	2.28
¹²¿µÑÅÔ·	69	1	1	20/25	18.55	1.5	43.44	23.62	2.94
»ª¸»¾ÓÎ¯	66	1	2	20/20	18.55	-5.25	42.94	26.66	3.29
ºç¶þ¾ÓÎ¯	69	1	2	20/20	18.55	2.25	43.66	23.32	3.1
Íò¿ÆÒ»¾Ó	59	2	1	20/25	18.55	0.75	46.28	22.72	2.57
Â¥Ô°¾ÓÎ¯	69	2	2	20/40	18.55	1.13	46.75	22.68	3.17
ÈÕêÍÁù´å	80	1	2	20/25	18.55	0.13	43.28	24.21	2.93
½ðÐÇÂÌÔ·	57	2	1	20/40	18.56	3.5	42.97	22.94	2.77
Â¥Ô°¾ÓÎ¯	62	2	2	20/32	18.56	0.25	42.67	24.42	2.98
¹Å¶þ¾ÓÎ¯	77	1	2	20/40	18.56	0	45.02	23.41	2.51
ºç¶þ¾ÓÎ¯	63	1	2	20/32	18.56	-5.88	44.06	26.69	3.91
ÈÕêÍÁù´å	75	1	2	20/32	18.56	0.63	44.58	23.51	2.9
¾ÕÈªÎå¾Ó	64	2	1	20/25	18.56	0.5	49.66	21.92	3.14
Ã·Â¤Áù´å	68	1	2	20/32	18.56	-0.63	42.5	24.81	2.93
»ãÀ½¾ÓÎ¯	68	2	2	20/25	18.57	0.65	43.61	23.97	3.14
ÌåÓý¾ÓÎ¯	60	1	2	20/20	18.57	1	41.04	24.64	2.71
»ãÀ½¾ÓÎ¯	60	1	2	20/20	18.57	0.5	42.51	24.38	2.98
·ãÁÖÉçÇø	66	1	2	20/63	18.57	3.13	43.02	23.06	2.76
±¦Æ½¼ÒÔ°	56	2	1	20/40	18.57	1.25	46.11	22.86	3.19
»ª¶«Ò»¾ÓÎ¯	65	1	2	20/40	18.57	1.63	42.27	24.21	3.4
ºãÒæ¾ÓÎ¯	73	1	2	20/25	18.57	0.5	44.27	23.51	2.54
Â¥Ô°¾ÓÎ¯	60	2	2	20/40	18.57	-0.38	45.67	23.72	3.46
ÌïÁÖÊ®¶þ´å	80	1	2	20/50	18.58	-1.88	45.43	24.15	2.98
¹Å¶þ¾ÓÎ¯	76	1	2	20/32	18.58	1.75	42.65	23.74	2.78
×ÏÞ±Ô°¾ÓÎ¯	64	2	2	20/32	18.58	1.38	43.47	23.49	2.58
Ã·Â¤Ê®´å	60	1	2	20/63	18.58	2.63	44.07	22.86	2.71
¹²¿µÑÅÔ·	59	2	1	20/25	18.58	1.75	43.6	23.33	2.65
½õÜ°Ô·¾ÓÎ¯	66	2	2	20/25	18.58	1.13	46.33	22.86	3.27
·ãÁÖÉçÇø	73	2	2	20/25	18.58	0.75	44.03	23.68	2.94
Ã·Â¤Ê®´å	61	2	2	20/32	18.58	-0.5	45.06	23.94	3.34
¹Å¶þ¾ÓÎ¯	65	2	2	20/40	18.58	2.13	43.6	23.33	2.98
ÁúÄÏÈý´å	60	2	2	20/25	18.58	1.38	43.27	23.89	3.32
ºç¶þ¾ÓÎ¯	71	2	2	20/25	18.59	1.13	44.95	23.04	2.56
¹Å¶þ¾ÓÎ¯	60	2	2	20/32	18.59	-5.75	43.19	26.96	3.75
×ÏÞ±Ô°¾ÓÎ¯	61	2	2	20/20	18.59	-1.38	44.75	24.13	2.77
¾ÕÈªÎå¾Ó	52	1	1	20/32	18.59	-0.88	46	23.94	3.84
·ãÁÖÉçÇø	63	2	2	20/40	18.59	-2	44.5	24.7	3.29
Ã·Â¤Ê®´å	63	2	2	20/32	18.59	2	43.3	23.36	2.69
¾ÕÈªÆß¾Ó	61	1	1	20/32	18.59	-0.75	44.71	24.04	3.06
ºç¶þ¾ÓÎ¯	66	1	2	20/25	18.59	1	44.27	23.5	2.95
¹²¿µÑÅÔ·	53	2	1	20/32	18.6	-2.5	46.05	24.56	3.94
ÓÑÒê¶þ¾Ó	56	1	1	20/20	18.6	0.63	42.99	24.19	3.1
ºãÒæ¾ÓÎ¯	60	1	2	20/25	18.6	-0.38	43.69	24.51	3.55
×ÏÞ±Ô°¾ÓÎ¯	67	2	2	20/40	18.6	1.63	43.49	23.78	3.49
Íò¿ÆÒ»¾Ó	60	1	1	20/50	18.6	0.88	43.81	23.6	2.69
¾ÕÈªÆß¾Ó	63	1	1	20/25	18.6	1.5	45.37	22.86	2.81
½ðÐÇÂÌÔ·	65	1	1	20/50	18.6	1.25	42.86	23.86	2.8
Ê¢ÇÅÈý¾ÓÎ¯	72	1	1	20/80	18.6	4	44.5	22.2	2.72
Çì°²Îå´å	76	1	1	20/63	18.6	3.25	43.5	22.73	2.51
Çì°²Îå´å	61	1	1	20/25	18.6	0.5	43.52	24.02	3.07
½ðÐÇÂÌÔ·	72	2	1	20/25	18.61	0.25	45.71	22.99	2.35
Ê¢ÇÅÈý¾ÓÎ¯	53	1	1	20/32	18.61	-0.75	42.95	24.95	3.54
Íò¿ÆÒ»¾Ó	68	1	1	20/25	18.61	1.38	42.96	23.91	3.11
Ï°ÇÚ¾ÓÎ¯	50	2	2	20/25	18.61	0.5	43.56	23.88	2.79
¹Å¶þ¾ÓÎ¯	67	1	2	20/20	18.61	1.5	42.06	24.08	2.84
ÐÂÃ·ÂÌµº	57	1	1	20/32	18.61	-7.38	43.44	27.36	3.49
Ã·Â¤Ê®´å	63	2	2	20/40	18.62	-7.75	42.16	28.49	4.14
ºç¶þ¾ÓÎ¯	78	2	2	20/50	18.62	4.38	44.15	22.16	2.69
Ã·Â¤Áù´å	76	1	2	20/25	18.63	1.38	42.84	23.92	3.04
ÌïÁÖÊ®¶þ´å	70	2	2	20/50	18.63	1.63	43.68	23.39	2.77
½ðÐÇÂÌÔ·	73	1	1	20/32	18.63	1.5	42.19	24.23	3.29
»ª¸»¾ÓÎ¯	83	1	2	20/50	18.63	1.38	41.75	24.28	2.91
ºç¶þ¾ÓÎ¯	80	2	2	20/40	18.63	1	42.78	23.78	2.36
ÌïÁÖÊ®¶þ´å	80	2	2	20/50	18.63	1.5	42.54	23.82	2.68
ºç¶þ¾ÓÎ¯	81	1	2	20/32	18.63	2.13	43	23.31	2.47
ÌïÁÖÊ®¶þ´å	72	1	2	20/32	18.63	-0.25	44.12	24.08	3.09
¾ÕÈªÎå¾Ó	76	1	1	20/40	18.63	1.5	44.92	23.25	3.37
ÈÕêÍÁù´å	70	1	2	20/50	18.63	-1	46.36	23.61	3.3
Ã·Â¤Ê®´å	56	1	2	20/25	18.64	1.88	42.4	23.66	2.54
½õÜ°Ô·¾ÓÎ¯	74	1	2	20/80	18.64	-0.75	42.77	24.72	2.9
¾ÕÈªÎå¾Ó	61	1	1	20/40	18.64	2.63	43.25	23.33	3.16
¾ÕÈªÎå¾Ó	55	2	1	20/80	18.64	1.75	43	23.63	2.86
ÓÑÒê¶þ¾Ó	73	1	1	20/20	18.64	1.13	42.7	23.87	2.6
¾ÕÈªÎå¾Ó	65	1	1	20/25	18.64	-2.75	42.81	25.43	2.76
Ã·Â¤Ê®´å	53	2	2	20/63	18.64	-2.25	39.99	26.81	3.42
ºãÒæ¾ÓÎ¯	59	1	2	20/50	18.64	-9	45.68	26.44	2.57
ºç¶þ¾ÓÎ¯	64	2	2	20/20	18.64	0.5	44.42	23.47	2.61
½õÜ°Ô·¾ÓÎ¯	68	1	2	20/25	18.64	0.75	44.5	23.55	3.07
ÌïÁÖÊ®¶þ´å	87	2	2	20/63	18.65	2.13	42.69	23.43	2.49
ÌïÁÖÊ®¶þ´å	71	1	2	20/63	18.65	2.13	42.69	23.43	2.49
ÌïÁÖÊ®¶þ´å	87	1	2	20/63	18.65	2.13	42.69	23.43	2.49
½õÜ°Ô·¾ÓÎ¯	63	1	2	20/50	18.65	-1.75	47.68	23.55	3.68
ÈÕêÍÁù´å	62	1	2	20/32	18.65	1.53	42.78	23.86	3
Çì°²Îå´å	61	2	1	20/20	18.65	0.5	43.69	24.31	3.9
Çì°²Îå´å	61	2	1	20/20	18.65	0.5	43.69	24.31	3.9
½ðÐÇÂÌÔ·	65	2	1	20/32	18.65	2.88	46.08	22.27	3.18
Ç¼¼Ò´åÕÅ¼ÒÅª	68	1	1	20/20	18.65	1.63	44.32	23.21	2.9
ÈÕêÍÁù´å	72	1	2	20/32	18.65	-0.38	44.42	23.83	2.69
ÌåÓý¾ÓÎ¯	69	1	2	20/25	18.65	-5.5	45.99	25.23	2.99
ÁúÄÏÈý´å	63	1	2	20/32	18.65	-0.5	46.81	23.07	2.85
¾ÕÈªÆß¾Ó	57	1	1	20/25	18.66	0.75	43.75	23.58	2.52
¾ÕÈªÎå¾Ó	64	2	1	20/40	18.66	-7.38	42.96	27.41	3.16
ÈÕêÍÁù´å	57	2	2	20/20	18.66	0.88	45.47	22.9	2.49
Ê¢ÇÅÈý¾ÓÎ¯	56	1	1	20/40	18.66	0.13	42.95	24.57	3.5
»ãÀ½¾ÓÎ¯	60	2	2	20/25	18.66	0.13	43.86	24.15	3.36
Ã·Â¤Ê®´å	54	2	2	20/25	18.66	1.25	43.7	23.77	3.34
ÑîÌ©Èý´å	55	2	1	20/25	18.66	-0.75	45.77	23.71	3.25
Ê¢ÇÅÈý¾ÓÎ¯	68	2	1	20/50	18.66	-0.38	43.27	24.84	3.95
½ðÐÇÂÌÔ·	65	2	1	20/25	18.66	1.25	43.89	23.54	2.98
½ðÐÇÂÌÔ·	56	1	1	20/25	18.66	0.75	40.91	25.09	3.4
ºãÒæ¾ÓÎ¯	60	2	2	20/40	18.66	2.25	44.09	23.14	3.1
ÑîÌ©Èý´å	78	1	1	20/32	18.67	0.63	43.06	23.97	2.71
·ãÁÖÉçÇø	72	1	2	20/20	18.67	-0.63	45.99	23.37	2.77
»ª¶«Ò»¾ÓÎ¯	84	1	2	20/32	18.68	0.88	43.61	23.55	2.46
¹â»ª¾ÓÎ¯	62	1	2	20/50	18.68	0.25	41.95	24.84	3.34
±¦Æ½¼ÒÔ°	82	1	1	20/40	18.68	2.25	45.75	22.46	2.85
½ðÐÇÂÌÔ·	69	1	1	20/25	18.68	1.5	44.21	23.14	2.56
¾ÕÈªÆß¾Ó	66	1	1	20/32	18.68	1.75	41.38	23.84	2.01
ÐÂÃ·ÂÌµº	60	1	1	20/32	18.69	0.5	40.69	24.94	2.68
Â¥Ô°¾ÓÎ¯	77	2	2	20/32	18.69	0.25	44.88	23.51	2.9
ÌïÁÖÊ®¶þ´å	69	1	2	20/63	18.69	2.38	43.78	23	2.64
ÑîÌ©Èý´å	66	1	1	20/40	18.69	2.38	45.16	22.98	3.73
ÈÕêÍÁù´å	62	2	2	20/50	18.69	-1.13	48.39	22.99	3.48
¹Å¶þ¾ÓÎ¯	60	1	2	20/32	18.69	0.38	45.74	23.4	3.47
¹²¿µÑÅÔ·	59	2	1	20/63	18.69	3.75	40.74	23.81	3.22
ºãÒæ¾ÓÎ¯	62	1	2	20/20	18.69	0	42.27	24.73	3.17
×ÏÞ±Ô°¾ÓÎ¯	66	2	2	20/25	18.69	0.25	44.56	23.75	3.18
Â¥Ô°¾ÓÎ¯	55	2	2	20/32	18.69	2.5	42.43	23.42	2.61
³ÂÐÐ´åÐÂÓá	56	2	1	20/25	18.69	0.38	44.21	24.04	3.65
Â¥Ô°¾ÓÎ¯	65	2	2	20/25	18.69	0.75	44.91	23.4	3.1
ÈÕêÍÁù´å	60	1	2	20/25	18.69	0.38	42.32	24.43	2.89
Â¥Ô°¾ÓÎ¯	63	1	2	20/40	18.7	2.25	42.2	23.67	2.76
ºç¶þ¾ÓÎ¯	68	1	2	20/50	18.7	1.5	44.74	23.3	3.37
Ã·Â¤Ê®´å	56	2	2	20/40	18.7	-5.63	44.74	25.8	2.99
ÌåÓý¾ÓÎ¯	69	1	2	20/50	18.7	2.38	45.68	22.2	2.3
·ãÁÖÉçÇø	52	2	2	20/640	18.7	-5.63	44.62	26.16	3.63
ÈÕêÍÁù´å	57	2	2	20/100	18.7	-5.38	46.24	25.25	3.38
Â¥Ô°¾ÓÎ¯	56	2	2	20/32	18.7	-6	42.97	26.69	2.87
¹²¿µÑÅÔ·	76	2	1	20/80	18.7	0.38	45.89	23.11	2.93
ÌåÓý¾ÓÎ¯	61	2	2	20/20	18.7	0.25	44.82	23.55	2.95
±¦Æ½¼ÒÔ°	68	1	1	20/25	18.7	1.13	46.14	23.06	3.66
»ãÀ½¾ÓÎ¯	58	2	2	20/20	18.7	-2.5	45.61	24.47	3.41
½ðÐÇÂÌÔ·	57	2	1	20/20	18.71	0	44.8	23.95	3.63
¾ÕÈªÎå¾Ó	66	2	1	20/20	18.71	-3	44.5	25.16	3.53
¾ÕÈªÎå¾Ó	58	2	1	20/50	18.71	2.5	44.68	22.9	3.26
¾ÕÈªÎå¾Ó	61	1	1	20/32	18.71	1.75	45.86	22.64	2.96
½ðÐÇÂÌÔ·	67	2	1	20/40	18.71	1.88	41.69	23.93	2.59
ÈÕêÍÁù´å	77	1	2	20/32	18.71	-1.88	43.83	24.75	2.99
ºç¶þ¾ÓÎ¯	57	2	2	20/160	18.71	-4	45.16	25.01	2.99
ºãÒæ¾ÓÎ¯	58	1	2	20/25	18.71	-5.5	43.22	26.62	3.37
¹â»ª¾ÓÎ¯	85	2	2	20/50	18.71	1.5	44.71	23.04	2.75
ÈÕêÍÁù´å	68	1	2	20/32	18.72	-1.75	43.36	25.14	3.52
Ã·Â¤Áù´å	76	2	2	20/20	18.72	1.25	44.1	23.5	3.09
±¦Æ½¼ÒÔ°	66	2	1	20/25	18.72	1.63	45.55	22.48	2.24
¹â»ª¾ÓÎ¯	58	2	2	20/25	18.72	-2.13	44.42	24.34	2.42
³ÂÐÐ´åÐÂÓá	59	2	1	20/50	18.72	2.63	44.97	22.8	3.38
½õÜ°Ô·¾ÓÎ¯	64	2	2	20/40	18.72	-11.75	44.16	28.4	2.94
ÁúÄÏÈý´å	64	1	2	20/25	18.72	1.75	45.77	22.5	2.56
½ðÐÇÂÌÔ·	60	1	1	20/25	18.72	1.5	44.38	23.11	2.65
Ã·Â¤Ê®´å	67	2	2	20/25	18.72	0.38	46.56	22.86	2.9
¹²¿µÑÅÔ·	60	1	1	20/25	18.72	-6.13	42.78	27.08	3.38
±¦Æ½¼ÒÔ°	74	1	1	20/32	18.72	0.63	42.57	24.12	2.66
¾ÕÈªÎå¾Ó	64	1	1	20/25	18.72	-0.13	44.45	23.59	2.43
ÈÕêÍÁù´å	72	1	2	20/40	18.72	2	43.08	23.41	2.7
ÌåÓý¾ÓÎ¯	68	2	2	20/25	18.72	0.63	43.3	23.74	2.44
Ï°ÇÚ¾ÓÎ¯	57	2	2	20/20	18.72	0.63	43.31	24.05	3.13
»ª¶«Ò»¾ÓÎ¯	65	2	2	20/40	18.73	-4.5	43.44	26.01	3.15
ÌïÁÖÊ®¶þ´å	82	2	2	20/25	18.73	1.38	44.64	22.95	2.4
ÁúÄÏÈý´å	64	2	2	20/25	18.73	1.13	44.01	23.46	2.83
ºãÒæ¾ÓÎ¯	75	1	2	20/25	18.73	1.13	43.32	23.68	2.75
ÑîÌ©Èý´å	66	1	1	20/25	18.74	0.88	41.44	24.82	3.44
ºç¶þ¾ÓÎ¯	55	2	2	20/25	18.74	0.5	45.36	23.46	3.43
½ðÐÇÂÌÔ·	79	1	1	20/32	18.74	1.38	44.01	23.12	2.28
ÈÕêÍÁù´å	66	2	2	20/40	18.74	1.25	45.92	22.77	2.91
Â¥Ô°¾ÓÎ¯	58	1	2	20/25	18.74	0.25	44.91	23.71	3.41
¾ÕÈªÆß¾Ó	63	1	1	20/32	18.74	1.63	43.64	23.48	3
ÈÕêÍÁù´å	57	2	2	20/25	18.74	-5.63	43.13	26.51	2.99
ÈÕêÍÁù´å	66	2	2	20/40	18.74	-1.5	46.69	23.68	3.39
±¦Æ½¼ÒÔ°	69	2	1	20/50	18.74	2.75	43.86	22.69	2.35
±¦Æ½¼ÒÔ°	69	2	1	20/50	18.74	2.75	43.86	22.69	2.35
ÁúÄÏÈý´å	57	1	2	20/32	18.74	1.88	43.49	23.68	3.56
¹â»ª¾ÓÎ¯	50	1	2	20/40	18.74	0.75	43.98	23.45	2.47
»ª¸»¾ÓÎ¯	69	2	2	20/32	18.74	1.5	44.65	23.03	2.7
¾ÕÈªÎå¾Ó	58	1	1	20/25	18.75	0.13	44.45	23.9	3.35
ºãÒæ¾ÓÎ¯	69	2	2	20/63	18.75	-2.5	43.3	25.29	3.18
½ðÐÇÂÌÔ·	67	2	1	20/25	18.75	1.88	41.69	24.11	3.01
»ª¸»¾ÓÎ¯	57	2	2	20/20	18.75	0.25	44.68	23.64	3.06
ÁúÄÏÈý´å	62	2	2	20/25	18.75	0.25	45.21	23.4	2.96
ÈÕêÍÁù´å	67	1	2	20/20	18.75	0.38	46.43	23.03	3.21
½ðÐÇÂÌÔ·	71	1	1	20/25	18.75	1.5	45.3	22.64	2.33
ÌïÁÖÊ®¶þ´å	64	2	2	20/32	18.75	0.38	44.62	23.78	3.44
¾ÕÈªÆß¾Ó	68	1	1	20/20	18.76	1	44.88	23.23	2.93
½ðÐÇÂÌÔ·	61	2	1	20/25	18.76	0.5	42.94	24.19	3.04
ÑîÌ©Èý´å	61	1	1	20/40	18.76	-0.13	44.51	23.88	3.15
½ðÐÇÂÌÔ·	61	1	1	20/25	18.76	0.25	44.37	23.65	2.83
ÁúÄÏÈý´å	66	1	2	20/25	18.76	0.63	46.08	22.69	2.35
½õÜ°Ô·¾ÓÎ¯	73	2	2	20/32	18.76	1.5	46.94	22.24	2.69
¹²¿µÑÅÔ·	53	1	1	20/20	18.77	-2	43.64	25.16	3.64
ºç¶þ¾ÓÎ¯	65	1	2	20/25	18.77	3.63	43.94	22.69	3.19
¹²¿µÑÅÔ·	62	2	1	20/40	18.77	1.63	44.91	23.03	3.03
¹Å¶þ¾ÓÎ¯	69	1	2	20/40	18.77	0.88	44.15	23.6	3.07
Ã·Â¤Ê®´å	51	2	2	20/20	18.77	1.25	44.18	23.32	2.78
ÌåÓý¾ÓÎ¯	64	2	2	20/20	18.77	0.63	44.27	23.7	3.18
ÈÕêÍÁù´å	60	1	2	20/20	18.77	0.75	45.5	23.25	3.28
¹â»ª¾ÓÎ¯	59	1	2	20/25	18.77	-5.63	45.16	26.03	3.9
½ðÐÇÂÌÔ·	60	1	1	20/32	18.77	1.75	43.86	23.24	2.77
¾ÕÈªÆß¾Ó	61	2	1	20/20	18.77	-0.25	44.53	23.7	2.67
½õÜ°Ô·¾ÓÎ¯	76	1	2	20/125	18.78	-10.25	43.28	28.46	3.34
ºãÒæ¾ÓÎ¯	66	1	2	20/25	18.78	1.5	43.35	23.79	3.38
¹â»ª¾ÓÎ¯	73	2	2	20/32	18.78	1.88	45.46	22.64	2.78
½ðÐÇÂÌÔ·	56	1	1	20/25	18.79	-0.13	45.03	23.89	3.63
»ª¸»¾ÓÎ¯	56	2	2	20/32	18.79	-0.75	42.92	24.57	2.8
¾ÕÈªÆß¾Ó	60	2	1	20/32	18.79	-5.38	42.32	26.92	3.28
Ê¢ÇÅÈý¾ÓÎ¯	64	1	1	20/400	18.79	-11.38	43.49	29.26	4.2
¹²¿µÑÅÔ·	74	2	1	20/32	18.79	0.38	45.96	23.03	2.85
ÌåÓý¾ÓÎ¯	72	2	2	20/40	18.79	-1.63	45.25	24.1	3.05
Ê¢ÇÅÈý¾ÓÎ¯	67	1	1	20/32	18.79	0.25	44.68	23.63	3.06
¹â»ª¾ÓÎ¯	57	1	2	20/25	18.79	0.13	42.11	24.67	3.07
Â¥Ô°¾ÓÎ¯	67	2	2	20/50	18.8	1.63	42.67	23.83	3.01
¾ÕÈªÎå¾Ó	72	1	1	20/32	18.8	1.63	44.62	23.13	3.04
½ðÐÇÂÌÔ·	61	1	1	20/25	18.8	1	42.89	24.05	3.14
ºç¶þ¾ÓÎ¯	58	2	2	20/50	18.8	-5.75	43.89	26.42	3.45
¾ÕÈªÎå¾Ó	79	2	1	20/40	18.8	-2.13	46.03	24.03	3.15
ºç¶þ¾ÓÎ¯	68	2	2	20/32	18.8	1.75	45.39	22.71	2.8
¹â»ª¾ÓÎ¯	66	2	2	20/20	18.8	0.75	45.31	23.08	2.75
ÈÕêÍÁù´å	60	2	2	20/20	18.8	2.25	44.83	22.97	3.38
½ðÐÇÂÌÔ·	61	1	1	20/63	18.8	2.63	40.62	24.12	2.83
ÑîÌ©Èý´å	67	1	1	20/80	18.81	3.25	44.53	22.39	2.64
ÈÕêÍÁù´å	63	1	2	20/25	18.81	-5.13	41.93	26.95	3.19
±¦Æ½¼ÒÔ°	56	1	1	20/20	18.81	1.38	43.11	23.68	2.84
¹Å¶þ¾ÓÎ¯	69	1	2	20/50	18.81	-1.63	43.08	24.67	2.44
½ðÐÇÂÌÔ·	64	2	1	20/32	18.81	1.13	45.18	23.1	3.01
Ï°ÇÚ¾ÓÎ¯	58	1	2	20/25	18.81	1	45.04	23.13	2.86
ÌåÓý¾ÓÎ¯	56	1	2	20/50	18.81	-1.5	44.41	24.76	3.89
·ãÁÖÉçÇø	65	2	2	20/25	18.81	0.25	42.19	24.13	2.1
¾ÕÈªÎå¾Ó	63	1	1	20/25	18.81	1.63	44.18	23.62	3.82
¾ÕÈªÎå¾Ó	64	1	1	20/25	18.81	-2.63	42.06	26.33	4.17
ÑîÌ©Èý´å	60	1	1	20/25	18.81	1.13	43.72	23.65	3.06
»ª¸»¾ÓÎ¯	80	1	2	20/40	18.81	2.75	40.96	23.99	2.95
ÐÂÃ·ÂÌµº	58	2	1	20/25	18.82	1.25	43.33	23.8	3.18
Íò¿ÆÒ»¾Ó	72	2	1	20/20	18.82	1.5	44.7	23.21	3.19
ÁúÄÏÈý´å	70	1	2	20/20	18.82	0.75	44.65	23.57	3.34
ºãÒæ¾ÓÎ¯	65	1	2	20/40	18.82	2.75	44.76	22.9	3.61
¹â»ª¾ÓÎ¯	69	1	2	20/32	18.82	-0.13	43.52	24.17	2.99
»ª¸»¾ÓÎ¯	54	2	2	20/32	18.82	-6.38	42.51	27.5	3.81
ÈÕêÍÁù´å	62	1	2	20/50	18.82	-1.25	45.24	23.88	2.87
ºç¶þ¾ÓÎ¯	75	1	2	20/40	18.82	-0.63	40.99	25.34	2.87
ÈÕêÍÁù´å	77	1	2	20/32	18.82	1	43.2	24.1	3.53
ÁúÄÏÈý´å	79	1	2	20/63	18.82	-1	45.05	23.81	2.76
ÈÕêÍÁù´å	62	2	2	20/63	18.83	-2.25	42.11	25.61	3.05
±¦Æ½¼ÒÔ°	63	1	1	20/20	18.83	1	43.77	23.82	3.39
»ª¸»¾ÓÎ¯	78	2	2	20/20	18.83	0	44.33	23.62	2.56
¾ÕÈªÆß¾Ó	61	2	1	20/25	18.83	1.13	42.3	24.16	3.01
Ã·Â¤Áù´å	56	1	2	20/20	18.83	0.25	44.05	23.93	3.23
Ã·Â¤Áù´å	69	2	2	20/32	18.83	-1	44.92	23.79	2.61
Ã·Â¤Ê®´å	62	1	2	20/20	18.83	0.25	44.5	23.82	3.36
½ðÐÇÂÌÔ·	74	1	1	20/25	18.83	1.13	44.09	23.12	2.19
½ðÐÇÂÌÔ·	65	1	1	20/40	18.83	2.13	42.09	23.97	3.3
Íò¿ÆÒ»¾Ó	70	2	1	20/25	18.83	0	45.96	23.48	3.6
ºç¶þ¾ÓÎ¯	82	1	2	20/50	18.83	1.88	43.36	23.32	2.68
Ã·Â¤Áù´å	59	2	2	20/20	18.84	1	43.19	23.74	2.73
×ÏÞ±Ô°¾ÓÎ¯	59	2	2	20/20	18.84	0.38	43.69	23.9	2.97
½ðÐÇÂÌÔ·	69	2	1	20/25	18.84	2.63	45.4	22.47	3
ÌïÁÖÊ®¶þ´å	54	2	2	20/160	18.84	-19.63	43.49	32.15	3.35
±¦Æ½¼ÒÔ°	62	2	1	20/50	18.84	2.75	43.63	22.88	2.65
¹Å¶þ¾ÓÎ¯	54	2	2	20/20	18.84	1.38	44.36	23.08	2.53
¾ÕÈªÎå¾Ó	67	2	1	20/20	18.84	1.88	43.18	23.62	3.21
¾ÕÈªÎå¾Ó	51	2	1	20/40	18.84	-2	42.4	25.54	3.38
»ª¶«Ò»¾ÓÎ¯	62	2	2	20/20	18.84	0.75	41.14	24.76	3
Â¥Ô°¾ÓÎ¯	62	2	2	20/25	18.84	1.75	43.98	23.45	3.38
½ðÐÇÂÌÔ·	59	1	1	20/25	18.85	1.75	44.64	23.15	3.24
¾ÕÈªÎå¾Ó	67	1	1	20/20	18.85	-5.25	43.27	26.61	3.69
Ç¼¼Ò´åÕÅ¼ÒÅª	54	1	1	20/20	18.85	0.63	42.17	24.63	3.5
ÈÕêÍÁù´å	67	2	2	20/63	18.85	2.75	42.64	23.31	2.84
ÈÕêÍÁù´å	65	1	2	20/25	18.85	-0.25	43.88	23.95	2.72
ºç¶þ¾ÓÎ¯	67	2	2	20/32	18.85	1.88	42.6	23.49	2.45
ÑîÌ©Èý´å	51	2	1	20/25	18.85	0.5	43.64	24.19	3.69
³ÂÐÐ´åÐÂÓá	57	1	1	20/20	18.85	0.75	43.84	23.79	3.18
ÓÑÒê¶þ¾Ó	58	1	1	20/20	18.86	0.5	45.61	23.12	2.91
ÓÑÒê¶þ¾Ó	67	2	1	20/80	18.86	-10.75	48.88	25.93	3.37
ÓÑÒê¶þ¾Ó	67	2	1	20/80	18.86	-10.75	48.88	25.93	3.37
ºãÒæ¾ÓÎ¯	58	1	2	20/20	18.86	1.13	43.45	23.86	3.33
ºãÒæ¾ÓÎ¯	54	2	2	20/160	18.86	4.25	42.46	22.84	2.96
¹²¿µÑÅÔ·	57	2	1	20/32	18.86	-1.13	45.31	24.12	3.59
»ª¶«Ò»¾ÓÎ¯	64	2	2	20/20	18.86	1.88	44.47	23.03	2.93
ÈÕêÍÁù´å	57	2	2	20/25	18.86	0.13	43.27	24.04	2.73
ÑîÌ©Èý´å	73	2	1	20/25	18.87	0.5	45.56	22.89	2.35
Ã·Â¤Áù´å	63	1	2	20/40	18.87	1.63	42.27	23.87	2.81
»ª¶«Ò»¾ÓÎ¯	79	2	2	20/40	18.87	3	43	22.95	2.54
ÌåÓý¾ÓÎ¯	77	2	2	20/50	18.87	0.38	44.14	23.77	3.08
½ðÐÇÂÌÔ·	59	2	1	20/32	18.87	0.25	45.31	23.53	3.4
Ê¢ÇÅÈý¾ÓÎ¯	54	2	1	20/25	18.87	0.38	42.78	24.49	3.52
ÌåÓý¾ÓÎ¯	61	1	2	20/40	18.87	1.75	43.86	23.28	2.91
»ãÀ½¾ÓÎ¯	71	1	2	20/32	18.87	0.38	43.41	24.24	3.51
½õÜ°Ô·¾ÓÎ¯	66	1	2	20/20	18.88	0.88	42.59	24.24	3.24
»ãÀ½¾ÓÎ¯	64	2	2	20/32	18.88	-5.13	44.84	25.66	3.29
Çì°²Îå´å	53	1	1	20/20	18.88	0.25	41.16	25.18	3.49
Ê¢ÇÅÈý¾ÓÎ¯	68	1	1	20/40	18.88	3	43.66	22.86	2.87
Â¥Ô°¾ÓÎ¯	59	1	2	20/40	18.88	0.88	42.3	24.4	3.35
ÈÕêÍÁù´å	71	2	2	20/50	18.88	1.38	46.05	22.88	3.45
¾ÕÈªÎå¾Ó	65	1	1	20/25	18.88	0.63	42.92	24.06	2.91
ºãÒæ¾ÓÎ¯	65	2	2	20/32	18.88	-3.5	45.58	24.48	2.72
×ÏÞ±Ô°¾ÓÎ¯	72	2	2	20/32	18.88	0.38	46.05	23.15	3.25
¹²¿µÑÅÔ·	67	1	1	20/25	18.89	1.25	45.02	23.08	2.98
ÌåÓý¾ÓÎ¯	71	2	2	20/25	18.89	0.38	44.56	23.6	3.05
ºãÒæ¾ÓÎ¯	77	2	2	20/40	18.89	2.38	45.93	22.23	2.66
¾ÕÈªÎå¾Ó	72	1	1	20/32	18.89	1.25	43.58	23.54	2.85
ÌïÁÖÊ®¶þ´å	65	1	2	20/32	18.89	-0.25	42.64	24.6	3.11
¾ÕÈªÎå¾Ó	55	2	1	20/63	18.9	-1.38	45.1	24.12	3.22
ºãÒæ¾ÓÎ¯	67	1	2	20/40	18.9	-1.13	43.08	24.81	3.2
½ðÐÇÂÌÔ·	66	2	1	20/50	18.9	1.38	42.64	23.78	2.72
Ï°ÇÚ¾ÓÎ¯	77	2	2	20/80	18.9	-1.88	46.2	23.64	2.68
Íò¿ÆÒ»¾Ó	62	1	1	20/25	18.9	-0.38	45.01	23.69	3.01
½õÜ°Ô·¾ÓÎ¯	67	1	2	20/50	18.9	1.75	43.61	23.32	2.81
¾ÕÈªÎå¾Ó	61	1	1	20/20	18.9	0.63	48.32	22.27	3.21
ºç¶þ¾ÓÎ¯	60	1	2	20/20	18.91	1	42	24.49	3.42
¹Å¶þ¾ÓÎ¯	74	1	2	20/80	18.91	2.38	42.49	23.36	2.53
½õÜ°Ô·¾ÓÎ¯	65	2	2	20/25	18.91	1.63	43.3	23.47	2.79
½ðÐÇÂÌÔ·	64	1	1	20/63	18.91	1.75	44.07	23.42	3.42
½õÜ°Ô·¾ÓÎ¯	71	1	2	20/25	18.91	2.25	41.75	23.52	2.18
ºãÒæ¾ÓÎ¯	70	2	2	20/25	18.92	1.25	47.04	22.34	2.88
½ðÐÇÂÌÔ·	62	2	1	20/32	18.92	0.75	46.08	22.78	2.74
ÑîÌ©Èý´å	51	2	1	20/20	18.92	-0.25	44.27	23.48	2.06
»ª¸»¾ÓÎ¯	70	1	2	20/32	18.92	0.5	40.8	25.04	3.12
ÁúÄÏÈý´å	62	2	2	20/125	18.92	3	43.95	22.7	2.75
¾ÕÈªÎå¾Ó	65	1	1	20/25	18.92	-0.01	46.24	23.37	3.62
ÈÕêÍÁù´å	59	2	2	20/25	18.92	0.5	46.97	22.58	2.79
ÈÕêÍÁù´å	61	2	2	20/32	18.92	2	40.92	24.27	2.91
½ðÐÇÂÌÔ·	82	1	1	20/40	18.92	1.38	42.94	23.68	2.76
±¦Æ½¼ÒÔ°	62	1	1	20/25	18.93	1	43.45	23.69	2.88
Ê¢ÇÅÈý¾ÓÎ¯	78	1	1	20/32	18.93	1.25	44.38	23.05	2.42
»ª¸»¾ÓÎ¯	53	1	2	20/25	18.93	-0.13	44.7	23.7	3
¾ÕÈªÆß¾Ó	64	2	1	20/40	18.93	0.13	45.06	23.36	2.74
ÈÕêÍÁù´å	83	2	2	20/32	18.93	0.88	44.37	23.2	2.44
ÌåÓý¾ÓÎ¯	66	1	2	20/63	18.93	0.5	47.64	22.41	2.92
½ðÐÇÂÌÔ·	70	2	1	20/32	18.93	1.63	47.38	22.12	2.93
ÌåÓý¾ÓÎ¯	65	1	2	20/25	18.93	0.38	43.95	23.62	2.62
ÌåÓý¾ÓÎ¯	58	1	2	20/20	18.93	0.5	44.39	23.67	3.2
ÈÕêÍÁù´å	60	2	2	20/20	18.93	0	43.44	24.1	2.94
½ðÐÇÂÌÔ·	57	1	1	20/25	18.94	1.38	43.61	23.65	3.25
¹Å¶þ¾ÓÎ¯	72	1	2	20/32	18.94	1.38	43.7	23.3	2.54
ºç¶þ¾ÓÎ¯	67	1	2	20/32	18.95	1.38	43.67	23.3	2.52
¹²¿µÑÅÔ·	53	2	1	20/80	18.95	-2.75	45.12	24.77	3.58
ÌåÓý¾ÓÎ¯	64	2	2	20/20	18.95	0.13	45.36	23.2	2.63
½ðÐÇÂÌÔ·	63	1	1	20/40	18.95	-1.13	42.46	24.96	3.01
ÈÕêÍÁù´å	54	1	2	20/25	18.95	0.13	43.42	24.19	3.23
ÌåÓý¾ÓÎ¯	70	1	2	20/25	18.95	1.5	43.86	23.42	3.06
Çì°²Îå´å	52	1	1	20/40	18.95	-0.25	45.58	23.45	3.07
ÐÂÃ·ÂÌµº	72	2	1	20/25	18.95	-3.13	47.67	23.54	2.74
ÑîÌ©Èý´å	67	2	1	20/25	18.95	3	43.27	23.1	3.15
Çì°²Îå´å	57	2	1	20/40	18.96	2.25	43.66	23.33	3.34
Çì°²Îå´å	56	1	1	20/32	18.96	2	44.04	23.39	3.57
Â¥Ô°¾ÓÎ¯	74	2	2	20/25	18.96	-6	43.98	26.06	2.71
Â¥Ô°¾ÓÎ¯	74	2	2	20/25	18.96	-6	43.98	26.06	2.71
Ã·Â¤Áù´å	59	1	2	20/20	18.96	1.63	46.2	22.34	2.55
»ãÀ½¾ÓÎ¯	65	2	2	20/50	18.96	-0.75	42.94	24.9	3.63
ÁúÄÏÈý´å	76	2	2	20/32	18.96	1.38	45.61	22.67	2.65
½ðÐÇÂÌÔ·	55	2	1	20/40	18.96	-2.5	42.91	25.47	3.34
½ðÐÇÂÌÔ·	66	1	1	20/25	18.96	1.75	41.21	24.15	2.7
½ðÐÇÂÌÔ·	66	1	1	20/25	18.96	1.75	41.21	24.15	2.7
»ª¸»¾ÓÎ¯	80	2	2	20/25	18.96	0.25	43.28	23.82	2.42
×ÏÞ±Ô°¾ÓÎ¯	70	2	2	20/25	18.96	-4.25	44.09	25.14	2.3
½ðÐÇÂÌÔ·	61	2	1	20/25	18.97	-0.38	43.06	24.34	2.84
»ª¸»¾ÓÎ¯	64	2	2	20/25	18.97	1.25	45.44	23.11	3.43
Â¥Ô°¾ÓÎ¯	62	2	2	20/80	18.97	-18.38	44.51	30.94	3.38
±¦Æ½¼ÒÔ°	77	2	1	20/40	18.97	1.88	45.46	22.59	2.76
¾ÕÈªÎå¾Ó	67	1	1	20/50	18.97	-11	41.83	29.47	3.3
¾ÕÈªÎå¾Ó	63	2	1	20/32	18.97	-8.13	42.97	27.42	2.82
¹Å¶þ¾ÓÎ¯	78	2	2	20/100	18.97	3.13	43.61	22.75	2.73
¹â»ª¾ÓÎ¯	63	1	2	20/25	18.97	-0.75	44.5	23.88	2.74
½ðÐÇÂÌÔ·	65	2	1	20/63	18.97	4.5	43.62	22.23	2.73
ºãÒæ¾ÓÎ¯	69	1	2	20/40	18.97	2	46.52	22.08	2.5
½õÜ°Ô·¾ÓÎ¯	69	1	2	20/32	18.97	-0.25	44.1	24.17	3.46
¹Å¶þ¾ÓÎ¯	65	1	2	20/25	18.98	3.25	43.39	22.94	3.11
Â¥Ô°¾ÓÎ¯	67	2	2	20/50	18.98	-0.38	43.92	24.13	3.12
Ã·Â¤Ê®´å	60	1	2	20/32	18.98	1.13	42.97	23.86	3
ÐÂÃ·ÂÌµº	61	2	1	20/20	18.98	0.5	41.27	24.77	2.99
½ðÐÇÂÌÔ·	84	1	1	20/100	18.98	2.75	47.04	21.94	3.19
Â¥Ô°¾ÓÎ¯	68	2	2	20/80	18.98	3.25	42.97	22.9	2.68
»ª¸»¾ÓÎ¯	58	1	2	20/50	18.98	2.75	44.59	22.64	2.94
Ç¼¼Ò´åÕÅ¼ÒÅª	72	2	1	20/50	18.99	3.13	45.06	22.21	2.62
»ª¸»¾ÓÎ¯	62	1	2	20/20	18.99	2	43.05	23.28	2.53
ÑîÌ©Èý´å	51	1	1	20/20	18.99	1.25	44.44	23.21	2.86
ÁúÄÏÈý´å	65	2	2	20/32	18.99	0.13	44.97	23.57	3.17
·ãÁÖÉçÇø	68	2	2	20/50	18.99	-1.75	44.36	24.63	3.45
½ðÐÇÂÌÔ·	63	1	1	20/32	18.99	2.38	43.81	23.05	2.94
ÈÕêÍÁù´å	62	2	2	20/25	18.99	-1.13	44.53	24.25	3.28
Â¥Ô°¾ÓÎ¯	62	2	2	20/25	18.99	-0.5	44.56	23.89	3.03
½ðÐÇÂÌÔ·	60	1	1	20/80	18.99	2	43.61	23.35	3.14
»ª¸»¾ÓÎ¯	75	2	2	20/32	18.99	0.88	43.69	23.47	2.53
¾ÕÈªÆß¾Ó	66	2	1	20/25	18.99	1.75	43.17	23.42	2.73
ÌåÓý¾ÓÎ¯	65	2	2	20/20	19	0.5	45.64	23.11	2.99
·ãÁÖÉçÇø	65	1	2	20/80	19	-16.38	44.56	30.15	3.44
¾ÕÈªÆß¾Ó	63	2	1	20/25	19	1	47.67	22.15	2.76
×ÏÞ±Ô°¾ÓÎ¯	63	1	2	20/25	19	-2.63	43.25	25.3	3.2
»ª¸»¾ÓÎ¯	70	2	2	20/25	19	1	43.95	23.53	2.98
½õÜ°Ô·¾ÓÎ¯	65	2	2	20/32	19	0.25	43.17	24.14	3.05
ºãÒæ¾ÓÎ¯	72	1	2	20/25	19	-5.5	47.11	24.83	3.33
»ª¶«Ò»¾ÓÎ¯	62	1	2	20/25	19	1.5	42.3	23.98	3.04
¾ÕÈªÎå¾Ó	63	2	1	20/25	19.01	0	43.08	24.36	3.24
Íò¿ÆÒ»¾Ó	81	2	1	20/25	19.01	1.75	45.13	22.58	2.4
»ª¸»¾ÓÎ¯	67	1	2	20/40	19.01	1.13	44.24	23.51	3.28
»ãÀ½¾ÓÎ¯	66	2	2	20/32	19.01	0.63	44.15	23.37	2.48
ºãÒæ¾ÓÎ¯	62	2	2	20/25	19.01	0.88	43.42	23.84	3.13
½õÜ°Ô·¾ÓÎ¯	68	2	2	20/25	19.01	0.5	43.33	23.79	2.63
ºãÒæ¾ÓÎ¯	62	2	2	20/20	19.01	1	43.05	24.01	3.31
ºç¶þ¾ÓÎ¯	68	1	2	20/40	19.01	-2	43.64	24.84	3.09
Â¥Ô°¾ÓÎ¯	55	1	2	20/20	19.02	0.5	43	24.16	3.17
»ª¸»¾ÓÎ¯	58	2	2	20/32	19.02	-1.25	44.47	24.1	2.82
ºãÒæ¾ÓÎ¯	68	2	2	20/63	19.02	-1.63	46.18	23.74	3.15
¹â»ª¾ÓÎ¯	73	1	2	20/50	19.02	-1	43.19	24.73	3.3
»ª¶«Ò»¾ÓÎ¯	63	2	2	20/20	19.02	0.75	44.58	23.17	2.49
×ÏÞ±Ô°¾ÓÎ¯	62	2	2	20/25	19.02	0.13	45.43	23.14	2.59
ÌïÁÖÊ®¶þ´å	74	1	2	20/32	19.02	-4.63	44.64	25.55	3.37
¹Å¶þ¾ÓÎ¯	57	1	2	20/50	19.02	1.38	43.55	23.46	2.82
½õÜ°Ô·¾ÓÎ¯	58	2	2	20/63	19.02	-10.38	43.25	28.41	3.29
ºãÒæ¾ÓÎ¯	71	2	2	20/32	19.02	-0.88	45.81	23.72	3.4
¹²¿µÑÅÔ·	73	1	1	20/20	19.02	1	45.55	22.77	2.56
ÑîÌ©Èý´å	78	2	1	20/32	19.02	-0.25	45.46	23.35	2.79
¾ÕÈªÎå¾Ó	67	2	1	20/32	19.03	1.13	44.22	23.56	3.39
¹²¿µÑÅÔ·	54	2	1	20/25	19.03	1.13	42	24.29	3.16
ÌïÁÖÊ®¶þ´å	73	1	2	20/25	19.03	1.38	46.33	22.54	2.95
»ª¸»¾ÓÎ¯	64	2	2	20/20	19.03	0.63	44.92	23.3	2.95
ºç¶þ¾ÓÎ¯	74	2	2	20/50	19.03	2.25	45.58	22.41	2.78
ÈÕêÍÁù´å	61	1	2	20/20	19.03	0.88	45.27	23.03	2.83
¾ÕÈªÆß¾Ó	65	1	1	20/20	19.03	0.63	45.27	23.38	3.42
½õÜ°Ô·¾ÓÎ¯	76	1	2	20/50	19.03	1.75	44.74	22.75	2.49
Çì°²Îå´å	62	1	1	20/25	19.03	0.25	44.36	23.94	3.62
ÌåÓý¾ÓÎ¯	56	2	2	20/32	19.03	-1.13	44.97	23.91	2.93
ÈÕêÍÁù´å	57	1	2	20/20	19.03	-2.75	44.47	24.85	3.24
³ÂÐÐ´åÐÂÓá	69	1	1	20/25	19.03	1	46.85	22.49	2.94
¹â»ª¾ÓÎ¯	84	2	2	20/32	19.03	1.13	46.98	22.28	2.65
¾ÕÈªÆß¾Ó	60	2	1	20/25	19.03	0.63	44.71	23.66	3.6
ÈÕêÍÁù´å	60	1	2	20/32	19.04	-9.25	43.79	27.73	3.39
ºãÒæ¾ÓÎ¯	59	1	2	20/25	19.04	-6.75	45.11	26.4	3.9
ÓÑÒê¶þ¾Ó	68	1	1	20/50	19.04	2	42.28	23.77	3.02
¾ÕÈªÆß¾Ó	62	1	1	20/20	19.04	0.75	43.3	23.94	3.16
ºç¶þ¾ÓÎ¯	60	2	2	20/20	19.04	-0.13	41.9	24.58	2.63
»ãÀ½¾ÓÎ¯	63	1	2	20/40	19.04	1.88	43.92	23.11	2.77
ÌåÓý¾ÓÎ¯	58	1	2	20/20	19.04	0.63	44.33	23.77	3.54
Çì°²Îå´å	62	2	1	20/40	19.04	0.63	44.83	23.54	3.43
ºãÒæ¾ÓÎ¯	68	2	2	20/25	19.04	-12	42.75	29.37	3.36
¹â»ª¾ÓÎ¯	66	1	2	20/20	19.04	0.63	45.8	22.93	2.83
ÐÂÃ·ÂÌµº	65	2	1	20/32	19.04	-0.25	44.83	23.64	2.93
¹â»ª¾ÓÎ¯	59	2	2	20/125	19.05	-2.5	44.35	24.84	3.32
ºãÒæ¾ÓÎ¯	58	2	2	20/20	19.05	0.63	43.47	23.9	3.11
¹Å¶þ¾ÓÎ¯	90	1	2	20/80	19.05	-0.75	43.05	24.47	2.85
³ÂÐÐ´åÐÂÓá	59	1	1	20/20	19.05	0.75	42.75	24.04	2.93
ÈÕêÍÁù´å	65	1	2	20/20	19.05	0.13	43.81	23.82	2.8
¹â»ª¾ÓÎ¯	71	1	2	20/40	19.05	-1.38	45.8	23.83	3.25
¾ÕÈªÎå¾Ó	61	2	1	20/50	19.05	2.88	44.86	22.28	2.45
Ã·Â¤Ê®´å	65	1	2	20/80	19.05	-3.13	44.71	25.02	3.52
ÐÂÃ·ÂÌµº	61	1	1	20/25	19.05	1.25	44.53	23.39	3.38
»ª¶«Ò»¾ÓÎ¯	67	2	2	20/25	19.06	-0.25	42.61	24.57	3.12
¹²¿µÑÅÔ·	65	2	1	20/20	19.06	0.38	45.25	23.41	3.28
¹Å¶þ¾ÓÎ¯	57	1	2	20/25	19.06	1	44	23.6	3.21
ºãÒæ¾ÓÎ¯	74	2	2	20/63	19.06	2.75	43.69	22.95	2.98
·ãÁÖÉçÇø	75	1	2	20/32	19.06	-0.5	44.02	24.01	2.88
»ª¶«Ò»¾ÓÎ¯	62	1	2	20/25	19.06	-5.63	45.23	25.68	3.41
¹Å¶þ¾ÓÎ¯	54	2	2	20/20	19.06	1	43.93	23.48	2.88
ºãÒæ¾ÓÎ¯	59	2	2	20/40	19.06	1.88	41.15	24.24	3.01
ÈÕêÍÁù´å	80	1	2	20/50	19.06	0.88	45.42	23.18	3.31
Ï°ÇÚ¾ÓÎ¯	58	1	2	20/20	19.06	1.25	44.94	23.22	3.33
¹Å¶þ¾ÓÎ¯	71	1	2	20/20	19.06	0.88	44.85	23.39	3.33
ÓÑÒê¶þ¾Ó	70	2	1	20/32	19.07	0	43.23	23.94	2.49
ÌïÁÖÊ®¶þ´å	68	2	2	20/40	19.07	-0.13	44.36	23.82	3.06
Íò¿ÆÒ»¾Ó	62	1	1	20/32	19.07	1.38	42.06	24.14	3.12
¾ÕÈªÆß¾Ó	60	1	1	20/40	19.07	-0.25	44.12	24.16	3.51
×ÏÞ±Ô°¾ÓÎ¯	61	1	2	20/25	19.07	1.25	42.81	23.6	2.45
×ÏÞ±Ô°¾ÓÎ¯	70	2	2	20/40	19.07	1	44.33	23.19	2.56
½ðÐÇÂÌÔ·	68	2	1	20/40	19.07	2.5	48.3	21.32	2.47
½ðÐÇÂÌÔ·	59	2	1	20/20	19.07	1.75	46.49	22.47	3.24
Ã·Â¤Áù´å	67	2	2	20/50	19.07	1.63	42.71	23.51	2.49
Â¥Ô°¾ÓÎ¯	60	2	2	20/32	19.07	0.88	43.72	23.64	2.97
±¦Æ½¼ÒÔ°	61	2	1	20/25	19.07	0	45.77	23.36	3.29
¹â»ª¾ÓÎ¯	63	2	2	20/25	19.08	-4.5	45.49	24.89	2.86
¾ÕÈªÎå¾Ó	60	1	1	20/20	19.08	0.13	45.62	23.39	3.34
½ðÐÇÂÌÔ·	67	1	1	20/80	19.08	5.75	45.43	21.41	3.29
Â¥Ô°¾ÓÎ¯	70	2	2	20/32	19.08	1.88	45.87	22.31	2.49
Ã·Â¤Áù´å	60	1	2	20/25	19.08	1.25	44.61	23.17	2.96
¹â»ª¾ÓÎ¯	89	1	2	20/80	19.08	-0.5	44.43	23.95	3.1
Ã·Â¤Áù´å	60	2	2	20/40	19.08	0.38	45.11	23.6	3.61
½ðÐÇÂÌÔ·	64	1	1	20/63	19.08	2.25	46.4	22.17	2.88
½õÜ°Ô·¾ÓÎ¯	68	1	2	20/63	19.08	3	42.54	23.34	3.17
¾ÕÈªÎå¾Ó	61	2	1	20/25	19.09	0	45.83	23.18	2.94
¾ÕÈªÆß¾Ó	55	1	1	20/20	19.09	1.13	43.83	23.68	3.37
Â¥Ô°¾ÓÎ¯	65	2	2	20/25	19.09	-0.25	45.19	23.6	3.16
ÈÕêÍÁù´å	58	1	2		19.09	2.75	41.67	23.79	3.25
ÁúÄÏÈý´å	65	1	2	20/25	19.09	0.25	42.91	24.47	3.6
ÈÕêÍÁù´å	60	1	2	20/32	19.09	1.5	41.8	24.25	3.26
½õÜ°Ô·¾ÓÎ¯	62	1	2	20/20	19.09	-1.75	42.59	25.27	3.34
ÑîÌ©Èý´å	60	1	1	20/32	19.09	1.88	44.47	23.11	3.24
½õÜ°Ô·¾ÓÎ¯	69	1	2	20/40	19.09	1	42.5	24.01	2.89
ºç¶þ¾ÓÎ¯	69	1	2	20/32	19.09	1.25	45.18	23.02	3.08
Ã·Â¤Áù´å	60	1	2	20/40	19.1	0.75	43.42	23.74	2.85
½ðÐÇÂÌÔ·	55	1	1	20/25	19.1	1	43.91	23.46	2.84
ÈÕêÍÁù´å	62	2	2	20/20	19.1	0.5	42.36	24.34	3.07
»ª¸»¾ÓÎ¯	61	2	2	20/32	19.1	1	44.89	23.13	2.89
Â¥Ô°¾ÓÎ¯	62	2	2	20/200	19.1	-10.88	44.85	27.85	3.48
½õÜ°Ô·¾ÓÎ¯	69	1	2	20/80	19.1	2.63	45.28	22.54	3.2
ºãÒæ¾ÓÎ¯	59	2	2	20/80	19.1	-3.5	46.36	24.34	3.21
ÌïÁÖÊ®¶þ´å	59	1	2	20/25	19.1	0.25	47.67	22.43	2.88
ÌïÁÖÊ®¶þ´å	59	1	2	20/25	19.1	0.25	47.67	22.43	2.88
ÈÕêÍÁù´å	56	1	2	20/32	19.1	-0.5	42.41	24.9	3.46
Íò¿ÆÒ»¾Ó	73	2	1	20/32	19.11	0.88	45.27	23.23	3.33
ÌåÓý¾ÓÎ¯	73	1	2	20/32	19.11	-0.13	44.21	24.03	3.42
ÌåÓý¾ÓÎ¯	61	1	2	20/25	19.11	-0.25	43.13	24.4	3.22
½ðÐÇÂÌÔ·	60	2	1	20/25	19.11	0.5	46.53	22.73	2.88
Çì°²Îå´å	70	2	1	20/50	19.11	1.63	44.1	23.02	2.54
»ª¸»¾ÓÎ¯	65	1	2	20/40	19.11	6.75	43.35	21.53	2.94
ºãÒæ¾ÓÎ¯	63	1	2	20/25	19.11	-5.88	41.94	27.33	3.53
ÁúÄÏÈý´å	65	1	2	20/25	19.11	1.63	42.59	23.53	2.46
½ðÐÇÂÌÔ·	71	2	1	20/80	19.11	2.25	47.49	21.67	2.53
¾ÕÈªÎå¾Ó	66	2	1	20/32	19.11	1	43.96	23.51	3
½ðÐÇÂÌÔ·	69	1	1	20/80	19.11	2.63	43.13	23.16	2.93
Ï°ÇÚ¾ÓÎ¯	58	2	2	20/20	19.12	0	44.86	23.61	3.14
ÈÕêÍÁù´å	59	2	2	20/20	19.12	0.5	44.01	23.64	2.92
½ðÐÇÂÌÔ·	81	2	1	20/50	19.12	0.63	47.02	22.41	2.63
»ª¸»¾ÓÎ¯	64	2	2	20/25	19.13	-3.63	43.38	25.4	2.8
Ï°ÇÚ¾ÓÎ¯	67	1	2	20/40	19.13	2	44.09	22.93	2.65
¾ÕÈªÆß¾Ó	63	1	1	20/40	19.13	1.5	42.32	23.98	3.13
¹²¿µÑÅÔ·	52	1	1	20/25	19.13	-1.63	44.29	24.47	3.23
×ÏÞ±Ô°¾ÓÎ¯	80	2	2	20/40	19.13	2	42.07	23.47	2.24
±¦Æ½¼ÒÔ°	64	2	1	20/25	19.13	0.75	45.61	23.06	3.12
±¦Æ½¼ÒÔ°	63	2	1	20/25	19.13	0.75	45.61	23.06	3.12
¾ÕÈªÆß¾Ó	71	1	1	20/32	19.13	1.63	43.99	23.06	2.55
»ª¸»¾ÓÎ¯	65	1	2	20/25	19.13	1	42.24	24.18	3.07
ÈÕêÍÁù´å	69	2	2	20/40	19.13	1	44.3	23.61	3.52
Íò¿ÆÒ»¾Ó	73	2	1	20/50	19.13	2.25	44.62	22.66	2.66
ÑîÌ©Èý´å	50	1	1	20/80	19.14	-1.38	42.2	25.28	3.36
»ãÀ½¾ÓÎ¯	67	2	2	20/63	19.14	-0.75	42.86	24.53	2.87
ÐÂÃ·ÂÌµº	68	1	1	20/63	19.14	-3.75	44.9	25.12	3.45
»ª¸»¾ÓÎ¯	65	2	2	20/32	19.14	0.88	43.56	23.48	2.52
ÁúÄÏÈý´å	67	2	2	20/32	19.14	-7.63	45.22	26.41	3.42
ÑîÌ©Èý´å	53	1	1	20/20	19.14	0.38	44.53	23.68	3.34
ÈÕêÍÁù´å	74	1	2	20/32	19.14	1.38	42.64	23.68	2.64
Ã·Â¤Áù´å	65	1	2	20/25	19.14	1	44.36	23.3	2.87
½ðÐÇÂÌÔ·	64	1	1	20/25	19.14	1.25	44.71	23.11	2.93
ÁúÄÏÈý´å	60	1	2	20/32	19.14	-5.38	44.32	25.84	3.17
ÁúÄÏÈý´å	60	1	2	20/25	19.14	0	44.27	23.83	3.15
½õÜ°Ô·¾ÓÎ¯	64	2	2	20/32	19.14	-5.13	45.16	25.44	3.28
ÌåÓý¾ÓÎ¯	62	2	2	20/32	19.15	1.5	41.75	23.92	2.54
Çì°²Îå´å	68	1	1	20/80	19.15	3.5	42.81	22.97	3.02
ÈÕêÍÁù´å	73	2	2	20/50	19.15	0.63	45.17	23.11	2.79
Ã·Â¤Áù´å	58	2	2	20/32	19.15	-6.38	46.56	25.27	3.22
Â¥Ô°¾ÓÎ¯	51	2	2	20/40	19.15	-19.5	44.51	31.41	3.57
¹â»ª¾ÓÎ¯	64	1	2	20/32	19.15	-0.38	42.46	24.7	3.21
ÈÕêÍÁù´å	58	1	2	20/200	19.15	-4.25	45.2	25.16	3.41
Çì°²Îå´å	67	2	1	20/63	19.15	-7.13	45.13	26.26	3.42
Ï°ÇÚ¾ÓÎ¯	61	2	2	20/25	19.15	-0.63	43.52	24.39	3.24
½õÜ°Ô·¾ÓÎ¯	55	1	2	20/32	19.15	0.38	43.92	23.84	3.2
ÌïÁÖÊ®¶þ´å	76	1	2	20/32	19.16	-1.13	43.42	24.57	3.13
ÌïÁÖÊ®¶þ´å	76	1	2	20/32	19.16	-1.13	43.42	24.57	3.13
ÌåÓý¾ÓÎ¯	62	2	2	20/32	19.16	1.25	44.5	23.23	3.04
Â¥Ô°¾ÓÎ¯	61	1	2	20/25	19.16	1	44.97	23.21	3.17
½ðÐÇÂÌÔ·	70	2	1	20/40	19.16	2	45.86	22.4	2.83
ºãÒæ¾ÓÎ¯	60	1	2	20/25	19.16	1.38	43	23.64	2.85
ºãÒæ¾ÓÎ¯	68	1	2	20/25	19.16	0.5	43.66	23.76	2.92
ºãÒæ¾ÓÎ¯	67	2	2	20/40	19.16	2.13	45.08	22.68	2.98
ÌïÁÖÊ®¶þ´å	58	1	2	20/40	19.16	-1.63	44.1	24.64	3.45
ÌïÁÖÊ®¶þ´å	58	1	2	20/40	19.16	-1.63	44.1	24.64	3.45
ÈÕêÍÁù´å	60	2	2	20/80	19.16	2.75	44.85	22.41	2.7
¾ÕÈªÆß¾Ó	60	2	1	20/25	19.17	-5	44.48	25.71	3.35
½ðÐÇÂÌÔ·	63	1	1	20/32	19.17	2.25	44.1	22.96	2.96
¹Å¶þ¾ÓÎ¯	59	1	2	20/32	19.17	-1.75	44.31	24.56	3.36
Â¥Ô°¾ÓÎ¯	55	2	2	20/20	19.17	-0.25	46.15	23.24	3.18
ÑîÌ©Èý´å	83	1	1	20/50	19.18	1.75	43.83	23.1	2.64
¹â»ª¾ÓÎ¯	63	2	2	20/32	19.18	1.13	45.7	22.87	3.09
½õÜ°Ô·¾ÓÎ¯	68	1	2	20/25	19.18	0.63	42.94	23.77	2.47
¾ÕÈªÎå¾Ó	61	2	1	20/50	19.18	2	43.47	23.29	2.99
¾ÕÈªÎå¾Ó	66	1	1	20/25	19.18	2.75	42.32	23.12	2.34
¹â»ª¾ÓÎ¯	57	2	2	20/32	19.18	1.75	44.15	23.1	2.9
¹â»ª¾ÓÎ¯	64	2	2	20/32	19.18	1.75	45.8	22.54	2.92
¾ÕÈªÎå¾Ó	62	1	1	20/32	19.18	0.13	47.15	22.93	3.58
ÌïÁÖÊ®¶þ´å	60	2	2	20/25	19.18	2.38	45.89	22.2	2.71
¾ÕÈªÆß¾Ó	59	2	1	20/25	19.18	0.25	43.35	24.08	3.17
¹²¿µÑÅÔ·	60	1	1	20/25	19.19	1.25	41.75	24.41	3.4
¾ÕÈªÆß¾Ó	58	1	1	20/32	19.19	1.5	44.07	23.23	2.92
·ãÁÖÉçÇø	77	1	2	20/25	19.19	-4.5	43.53	25.46	2.41
ÈÕêÍÁù´å	88	1	2	20/63	19.19	2.63	45.92	22.13	2.78
ÁúÄÏÈý´å	65	1	2	20/63	19.19	1.13	42.61	23.94	3
Ê¢ÇÅÈý¾ÓÎ¯	61	1	1	20/25	19.19	1.38	42.45	23.81	2.79
¾ÕÈªÎå¾Ó	66	1	1	20/100	19.19	1.25	42.14	23.99	2.82
ÁúÄÏÈý´å	62	1	2	20/32	19.2	0.38	43.42	24	3.16
ÐÂÃ·ÂÌµº	61	1	1	20/25	19.2	1.25	43.78	23.52	3.13
ÈÕêÍÁù´å	65	1	2	20/32	19.2	-0.63	40.62	25.41	2.92
Ê¢ÇÅÈý¾ÓÎ¯	66	2	1	20/25	19.2	1.88	45.99	22.28	2.57
½õÜ°Ô·¾ÓÎ¯	58	1	2	20/32	19.2	1.75	43.55	23.27	2.81
Íò¿ÆÒ»¾Ó	64	1	1	20/32	19.2	1.38	41.94	24.17	3.16
½ðÐÇÂÌÔ·	75	1	1	20/25	19.2	0	45.19	23.23	2.6
»ª¸»¾ÓÎ¯	63	2	2	20/20	19.2	-2	41.52	25.59	2.92
¹Å¶þ¾ÓÎ¯	89	2	2	20/40	19.21	1.25	43.55	23.51	2.93
×ÏÞ±Ô°¾ÓÎ¯	69	2	2	20/25	19.21	0.13	45.61	23.32	3.24
Ã·Â¤Ê®´å	57	2	2	20/25	19.21	1	45.53	22.98	3.12
ÑîÌ©Èý´å	69	1	1	20/25	19.21	1.63	41.14	24.08	2.52
ÁúÄÏÈý´å	63	2	2	20/80	19.21	-4.75	44.5	25.5	3.15
¾ÕÈªÎå¾Ó	80	2	1	20/50	19.21	-1.13	43.12	24.35	2.44
¾ÕÈªÎå¾Ó	73	1	1	20/40	19.21	4.13	42.78	22.45	2.39
ÌåÓý¾ÓÎ¯	58	1	2	20/40	19.21	1	44.1	23.53	3.21
»ãÀ½¾ÓÎ¯	83	2	2	20/50	19.22	0.5	45.81	22.63	2.15
Ã·Â¤Áù´å	80	2	2	20/32	19.22	1.13	44.95	23.08	2.99
¹â»ª¾ÓÎ¯	56	1	2	20/20	19.22	0.5	41.57	24.73	3.3
½ðÐÇÂÌÔ·	53	2	1	20/20	19.22	1.88	43.86	23.38	3.43
¾ÕÈªÎå¾Ó	63	2	1	20/40	19.22	-0.13	42.57	24.53	3.19
½ðÐÇÂÌÔ·	64	2	1	20/40	19.22	1.75	43.39	23.43	3.05
ÈÕêÍÁù´å	74	1	2	20/100	19.22	0.25	46.25	22.8	2.68
»ãÀ½¾ÓÎ¯	66	2	2	20/40	19.22	2.88	45.49	22.3	3.07
Ê¢ÇÅÈý¾ÓÎ¯	74	2	1	20/32	19.22	1.13	44.3	23.37	3.13
ÌåÓý¾ÓÎ¯	56	2	2	20/25	19.22	-3.38	43.22	25.45	3.02
·ãÁÖÉçÇø	72	2	2	20/32	19.23	1.38	43.3	23.54	2.91
»ãÀ½¾ÓÎ¯	61	2	2	20/40	19.23	-0.13	43.47	24.15	3.13
×ÏÞ±Ô°¾ÓÎ¯	69	1	2	20/50	19.23	3.25	44.89	22.36	3.07
Â¥Ô°¾ÓÎ¯	63	1	2	20/20	19.23	0.25	43.27	23.84	2.61
ÈÕêÍÁù´å	75	2	2	20/40	19.23	-4.63	42.86	26.23	3.29
ºãÒæ¾ÓÎ¯	55	1	2	20/25	19.23	1.13	42.56	23.85	2.78
Çì°²Îå´å	61	1	1	20/25	19.23	0.5	43.27	23.97	3.1
ÌåÓý¾ÓÎ¯	57	2	2	20/25	19.23	-3.5	43.32	25.66	3.44
Â¥Ô°¾ÓÎ¯	65	2	2	20/32	19.24	1.25	43.75	23.29	2.62
»ª¸»¾ÓÎ¯	66	1	2	20/20	19.24	0.5	45	23.31	3.05
ÁúÄÏÈý´å	56	2	2	20/32	19.24	3.13	45.09	22.21	2.77
ÁúÄÏÈý´å	71	1	2	20/20	19.24	1.5	45.45	22.63	2.68
ÁúÄÏÈý´å	72	1	2	20/20	19.24	1.5	45.45	22.63	2.68
¹²¿µÑÅÔ·	54	2	1	20/32	19.24	-12	46.67	27.56	3.95
½ðÐÇÂÌÔ·	67	1	1	20/40	19.24	2.38	43.7	22.96	2.78
½ðÐÇÂÌÔ·	59	2	1	20/32	19.24	1.88	43.95	23.03	2.72
ºãÒæ¾ÓÎ¯	64	2	2	20/80	19.24	-2.5	43.19	25.26	3.31
ºãÒæ¾ÓÎ¯	67	1	2	20/32	19.24	-0.75	43.93	24.04	2.77
ÈÕêÍÁù´å	59	1	2	20/20	19.24	1.25	43.47	23.55	2.97
ºãÒæ¾ÓÎ¯	59	2	2	20/25	19.24	1.5	45.71	22.72	3.09
Çì°²Îå´å	70	1	1	20/32	19.24	1.13	45.52	23.03	3.35
ÓÑÒê¶þ¾Ó	55	2	1	20/25	19.25	0.75	45.74	22.84	2.78
ÈÕêÍÁù´å	64	2	2	20/50	19.25	-1.13	44.24	24.25	3.18
¾ÕÈªÎå¾Ó	60	1	1	20/80	19.25	-1.63	43.96	24.72	3.55
Çì°²Îå´å	64	1	1	20/20	19.25	1.38	43.43	23.5	2.94
»ãÀ½¾ÓÎ¯	51	2	2	20/25	19.25	0	43.11	24.17	2.99
·ãÁÖÉçÇø	73	1	2	20/32	19.25	1	44.88	22.94	2.54
»ª¶«Ò»¾ÓÎ¯	60	1	2	20/20	19.25	-3.75	42.78	26.15	3.77
»ª¸»¾ÓÎ¯	62	1	2	20/25	19.25	1.88	43.5	23.38	3.15
¾ÕÈªÎå¾Ó	57	2	1	20/63	19.25	0.25	43.24	24.15	3.27
ÈÕêÍÁù´å	65	2	2	20/40	19.26	-1.38	45.25	23.8	2.85
½õÜ°Ô·¾ÓÎ¯	66	1	2	20/32	19.26	2.75	44.58	22.33	2.36
ÐÂÃ·ÂÌµº	61	2	1	20/25	19.26	1.38	45.71	22.64	2.81
ÈÕêÍÁù´å	57	1	2	20/20	19.26	1	43.78	23.62	3.18
½ðÐÇÂÌÔ·	66	2	1	20/20	19.26	0.88	44.59	23.31	3.04
ºãÒæ¾ÓÎ¯	60	2	2	20/63	19.26	3.25	42.64	23.11	3.05
ÌïÁÖÊ®¶þ´å	64	1	2	20/25	19.26	1.63	44.73	22.84	2.71
¾ÕÈªÎå¾Ó	62	2	1	20/100	19.26	-3.63	43.16	25.87	3.65
±¦Æ½¼ÒÔ°	71	2	1	20/40	19.26	0.75	44.24	23.23	2.48
Ï°ÇÚ¾ÓÎ¯	51	2	2	20/40	19.26	-0.88	46.57	23.24	3.07
Çì°²Îå´å	59	1	1	20/160	19.27	-4	43.59	25.8	3.59
Íò¿ÆÒ»¾Ó	75	2	1	20/25	19.27	1.13	43.69	23.5	2.95
¹Å¶þ¾ÓÎ¯	60	1	2	20/20	19.27	0.25	45.12	23.32	2.98
Ê¢ÇÅÈý¾ÓÎ¯	56	1	1	20/40	19.27	3	43.84	22.75	2.96
¹Å¶þ¾ÓÎ¯	52	1	2	20/32	19.27	-0.13	44.8	23.85	3.6
ÈÕêÍÁù´å	79	1	2	20/40	19.27	1.88	44.04	22.97	2.67
ÌïÁÖÊ®¶þ´å	77	2	2	20/63	19.27	3.25	46.57	21.48	2.28
·ãÁÖÉçÇø	80	2	2	20/32	19.27	0.25	44.04	23.64	2.82
ºãÒæ¾ÓÎ¯	61	1	2	20/20	19.28	-0.13	43.89	23.99	3.16
¹â»ª¾ÓÎ¯	68	1	2	20/32	19.28	1.63	42.94	23.65	3.1
ºç¶þ¾ÓÎ¯	61	2	2	20/50	19.28	-8.88	44.97	27.01	3.55
½ðÐÇÂÌÔ·	70	2	1	20/25	19.28	0.75	44.27	23.27	2.6
¹²¿µÑÅÔ·	51	2	1	20/20	19.28	-5.25	45.74	25.18	3.23
Çì°²Îå´å	59	1	1	20/25	19.28	0.5	46.14	22.89	3.03
±¦Æ½¼ÒÔ°	70	2	1	20/40	19.28	1.88	44.5	22.82	2.7
¾ÕÈªÎå¾Ó	71	2	1	20/32	19.28	-0.25	43.36	24.25	3.18
½ðÐÇÂÌÔ·	71	1	1	20/50	19.28	2.5	45.43	22.33	2.81
ÈÕêÍÁù´å	60	1	2	20/25	19.28	-4.63	42.99	25.99	2.96
Ã·Â¤Áù´å	60	2	2	20/25	19.29	0.5	43.85	23.74	3.1
½ðÐÇÂÌÔ·	66	1	1	20/20	19.29	0.63	43.73	23.68	2.97
ºãÒæ¾ÓÎ¯	67	1	2	20/32	19.29	1.25	44.56	23.19	3.07
ÌïÁÖÊ®¶þ´å	64	2	2	20/20	19.29	3	44.22	22.55	2.81
¹Å¶þ¾ÓÎ¯	73	2	2	20/63	19.29	2	46.08	22.13	2.44
¾ÕÈªÆß¾Ó	62	2	1	20/20	19.29	0.75	45.36	23.02	2.92
Ã·Â¤Áù´å	77	2	2	20/50	19.29	-0.38	45.56	23.34	2.89
·ãÁÖÉçÇø	66	1	2	20/20	19.3	1.5	44.06	23.26	3.04
¹Å¶þ¾ÓÎ¯	87	2	2	20/40	19.3	1.75	44.97	22.57	2.41
ÈÕêÍÁù´å	64	2	2	20/80	19.3	2.38	42.94	23.15	2.64
½õÜ°Ô·¾ÓÎ¯	73	1	2	20/32	19.3	0.38	44.97	23.32	2.98
¹²¿µÑÅÔ·	63	1	1	20/25	19.3	-3.88	43.71	25.2	2.59
»ª¸»¾ÓÎ¯	60	2	2	20/25	19.3	0.38	46.24	22.87	2.97
×ÏÞ±Ô°¾ÓÎ¯	62	2	2	20/25	19.3	1.13	44.86	23.1	3.01
ÁúÄÏÈý´å	61	1	2	20/32	19.3	2	43.94	22.94	2.65
ÈÕêÍÁù´å	53	2	2	20/20	19.3	0.5	44.45	23.52	3.11
½ðÐÇÂÌÔ·	52	1	1	20/200	19.3	1.25	44	23.34	2.97
¾ÕÈªÆß¾Ó	55	1	1	20/25	19.3	0.38	43.61	23.92	3.2
ºãÒæ¾ÓÎ¯	80	1	2	20/40	19.3	0.25	42	24.48	2.97
¹²¿µÑÅÔ·	61	1	1	20/32	19.3	-0.25	44.79	23.86	3.53
ÈÕêÍÁù´å	62	2	2	20/63	19.3	-4	44.27	25.58	3.76
ºãÒæ¾ÓÎ¯	53	1	2	20/50	19.31	-1	44.74	24.18	3.58
¹â»ª¾ÓÎ¯	55	2	2	20/20	19.31	0.63	44.15	23.6	3.15
ºãÒæ¾ÓÎ¯	72	2	2	20/25	19.31	-7.25	43.86	26.82	3.38
Ã·Â¤Ê®´å	83	2	2	20/40	19.31	1.5	43.89	23.17	2.71
Ã·Â¤Ê®´å	61	1	2	20/25	19.31	1.38	42.51	23.65	2.56
ÈÕêÍÁù´å	54	1	2	20/25	19.31	0.5	44.42	23.58	3.22
½ðÐÇÂÌÔ·	54	2	1	20/160	19.31	-8.38	45.52	26.41	3.25
×ÏÞ±Ô°¾ÓÎ¯	60	2	2	20/40	19.31	2	42.16	23.49	2.46
Ç¼¼Ò´åÕÅ¼ÒÅª	74	2	1	20/25	19.31	1.5	46.65	22.26	2.79
½ðÐÇÂÌÔ·	63	1	1	20/25	19.32	1	42.25	24.12	3.05
ÓÑÒê¶þ¾Ó	65	2	1	20/25	19.32	0	46.08	23.04	2.94
ÈÕêÍÁù´å	52	2	2	20/63	19.32	-2	44.29	24.51	3.12
ÈÕêÍÁù´å	56	1	2	20/20	19.32	1.13	42.31	23.98	2.9
ºç¶þ¾ÓÎ¯	70	1	2	20/25	19.32	0.63	43.22	23.94	3.14
Ê¢ÇÅÈý¾ÓÎ¯	52	1	1	20/20	19.32	0.63	43.43	23.95	3.34
¹â»ª¾ÓÎ¯	59	1	2	20/25	19.32	-1	45.74	23.62	3.18
Íò¿ÆÒ»¾Ó	57	2	1	20/80	19.32	-3.63	45.33	24.72	3.18
ºãÒæ¾ÓÎ¯	55	1	2	20/40	19.32	-0.38	45.04	23.88	3.69
½ðÐÇÂÌÔ·	61	2	1	20/50	19.32	2.5	45.59	22.38	3.07
¾ÕÈªÎå¾Ó	60	1	1	20/20	19.32	0.75	44.32	23.38	2.91
¾ÕÈªÎå¾Ó	60	1	1	20/20	19.32	0.75	44.32	23.38	2.91
ÈÕêÍÁù´å	57	1	2	20/20	19.32	0.38	44.1	23.78	3.31
ÁúÄÏÈý´å	64	2	2	20/50	19.32	-8	43.05	27.6	3.57
ÈÕêÍÁù´å	62	1	2	20/50	19.32	-2.75	43.65	25.26	3.56
½ðÐÇÂÌÔ·	51	1	1	20/20	19.33	0.88	44.09	23.38	2.83
¾ÕÈªÆß¾Ó	64	2	1	20/32	19.33	2.38	43.17	23.05	2.61
ÌåÓý¾ÓÎ¯	66	2	2	20/25	19.33	-0.63	45.52	23.4	2.81
¹â»ª¾ÓÎ¯	71	1	2	20/40	19.33	-4	45.37	24.85	3.2
¹²¿µÑÅÔ·	58	2	1	20/25	19.33	-6.5	43.03	26.82	3.2
½ðÐÇÂÌÔ·	67	2	1	20/63	19.33	2.38	44.91	22.48	2.68
½ðÐÇÂÌÔ·	66	2	1	20/25	19.33	0.5	43.41	23.76	2.81
ÐÂÃ·ÂÌµº	52	2	1	20/40	19.33	1.88	45.22	22.73	3.08
½ðÐÇÂÌÔ·	58	2	1	20/20	19.33	0.38	43.52	23.89	3.08
ºãÒæ¾ÓÎ¯	65	2	2	20/25	19.33	-2.5	46.74	23.54	2.66
ºãÒæ¾ÓÎ¯	72	1	2	20/32	19.33	0.63	43.84	23.8	3.35
½õÜ°Ô·¾ÓÎ¯	57	2	2	20/50	19.33	-1.25	44.18	24.24	3.06
¹²¿µÑÅÔ·	61	1	1	20/20	19.33	1.13	42.54	23.87	2.86
ÈÕêÍÁù´å	67	1	2	20/32	19.34	-4.38	43.92	25.72	3.46
Ã·Â¤Áù´å	71	1	2	20/125	19.34	1	44	23.42	2.96
¹²¿µÑÅÔ·	57	1	1	20/25	19.34	0	42.11	24.63	3.19
Ï°ÇÚ¾ÓÎ¯	75	1	2	20/25	19.34	-1.13	43.16	24.51	2.89
Â¥Ô°¾ÓÎ¯	58	1	2	20/25	19.34	-4.25	42.7	26.05	3.15
»ª¶«Ò»¾ÓÎ¯	58	1	2	20/25	19.35	1.13	46.62	22.67	3.44
ÁúÄÏÈý´å	70	1	2	20/50	19.35	0	45.35	23.26	2.87
¹²¿µÑÅÔ·	67	1	1	20/20	19.35	-5.38	45.34	25.41	3.31
±¦Æ½¼ÒÔ°	54	1	1	20/25	19.35	-0.25	46.48	23.04	3.08
¾ÕÈªÎå¾Ó	64	2	1	20/40	19.35	0.63	45.57	22.99	2.94
ÌåÓý¾ÓÎ¯	72	1	2	20/25	19.35	-5.63	45.21	25.76	3.73
¹â»ª¾ÓÎ¯	62	2	2	20/20	19.35	0.38	42.59	24.15	2.89
ºãÒæ¾ÓÎ¯	66	1	2	20/40	19.35	2	42.84	23.66	3.4
ÐÂÃ·ÂÌµº	60	1	1	20/20	19.35	0.75	45.34	23.05	3
·ãÁÖÉçÇø	52	1	2	20/25	19.35	-5.63	44.47	25.79	3.14
ÈÕêÍÁù´å	58	2	2	20/200	19.36	-6.38	43.36	26.72	3.42
½õÜ°Ô·¾ÓÎ¯	55	1	2	20/25	19.36	1	46.4	22.67	3.17
Â¥Ô°¾ÓÎ¯	82	2	2	20/40	19.36	1.13	44.44	22.87	2.2
ÈÕêÍÁù´å	67	2	2	20/32	19.36	1.25	43.25	23.63	3.03
¹Å¶þ¾ÓÎ¯	58	2	2	20/25	19.36	0.38	44.56	23.64	3.39
½õÜ°Ô·¾ÓÎ¯	66	1	2	20/20	19.36	-5.5	44.21	25.94	3.31
ÌåÓý¾ÓÎ¯	59	2	2	20/50	19.36	3.25	43.52	22.71	2.88
ÐÂÃ·ÂÌµº	62	1	1	20/20	19.36	0	43.87	23.69	2.64
¾ÕÈªÎå¾Ó	59	1	1	20/160	19.36	4.25	41.54	23	2.86
¾ÕÈªÎå¾Ó	59	1	1	20/160	19.36	4.25	41.54	23	2.86
·ãÁÖÉçÇø	68	2	2	20/40	19.36	1.63	44.64	22.86	2.74
½ðÐÇÂÌÔ·	68	2	1	20/32	19.36	4.25	47.61	21.03	2.8
ºãÒæ¾ÓÎ¯	56	1	2	20/100	19.36	-4	45.17	24.62	2.57
»ª¶«Ò»¾ÓÎ¯	66	1	2	20/20	19.36	0.63	42.3	24.18	2.93
±¦Æ½¼ÒÔ°	80	2	1	20/32	19.36	1.88	45.67	22.4	2.69
½õÜ°Ô·¾ÓÎ¯	64	2	2	20/25	19.36	0.13	43.64	23.97	3.16
¹²¿µÑÅÔ·	51	2	1	20/32	19.36	-2	44.71	24.26	2.96
±¦Æ½¼ÒÔ°	67	1	1	20/20	19.36	0.5	45.15	23.28	3.17
¾ÕÈªÆß¾Ó	57	2	1	20/32	19.36	0.88	42.46	24.12	3.14
¹â»ª¾ÓÎ¯	53	1	2	20/25	19.36	-0.5	45.12	23.77	3.43
»ª¸»¾ÓÎ¯	71	1	2	20/32	19.36	0.5	45.28	23.06	2.78
¹²¿µÑÅÔ·	55	1	1	20/40	19.36	1.75	42.62	23.73	3.17
ÑîÌ©Èý´å	80	2	1	20/25	19.36	0.88	45.56	22.97	3.1
»ª¸»¾ÓÎ¯	63	1	2	20/25	19.37	1.13	42.78	23.58	2.45
¹Å¶þ¾ÓÎ¯	57	2	2	20/32	19.37	-0.75	43.72	24.17	2.95
¾ÕÈªÆß¾Ó	73	2	1	20/32	19.37	1.25	43.38	23.34	2.51
¹â»ª¾ÓÎ¯	68	2	2	20/32	19.37	0.38	46.36	22.71	2.74
ÈÕêÍÁù´å	60	2	2	20/40	19.37	-15	43.58	30.12	3.62
¾ÕÈªÎå¾Ó	61	1	1	20/40	19.38	2	43.61	23.1	2.78
Íò¿ÆÒ»¾Ó	72	2	1	20/40	19.38	2	45.99	22.1	2.35
ÓÑÒê¶þ¾Ó	65	1	1	20/40	19.38	0.75	43.12	23.97	3.26
½ðÐÇÂÌÔ·	50	2	1	20/25	19.38	-0.25	41.75	24.99	3.45
×ÏÞ±Ô°¾ÓÎ¯	59	2	2	20/25	19.38	0.5	45.33	23.18	3.1
ÈÕêÍÁù´å	63	1	2	20/20	19.38	0.25	44.56	23.65	3.32
×ÏÞ±Ô°¾ÓÎ¯	66	1	2	20/32	19.38	-9.13	44.29	27.09	2.96
¾ÕÈªÎå¾Ó	60	2	1	20/32	19.38	-0.38	46.91	23.23	3.78
»ª¸»¾ÓÎ¯	70	2	2	20/100	19.38	-2.63	43.36	25.16	3.23
¹²¿µÑÅÔ·	57	1	1	20/25	19.38	2.38	43.07	23.22	2.94
ÑîÌ©Èý´å	59	2	1	20/20	19.38	1.5	44.23	23.13	2.93
ÈÕêÍÁù´å	69	1	2	20/32	19.38	1	43	23.83	3.07
¹â»ª¾ÓÎ¯	66	1	2	20/50	19.38	1.38	42.37	23.72	2.64
¹Å¶þ¾ÓÎ¯	65	1	2	20/32	19.39	1	42.3	24.2	3.3
½õÜ°Ô·¾ÓÎ¯	58	2	2	20/20	19.39	0.63	42.38	24.18	3.01
»ãÀ½¾ÓÎ¯	63	2	2	20/25	19.39	0.88	43.5	23.54	2.74
»ª¸»¾ÓÎ¯	57	2	2	20/25	19.39	-3.38	46.71	24.11	3.25
ÁúÄÏÈý´å	72	1	2	20/40	19.39	1.5	44.29	23.14	3
ÈÕêÍÁù´å	74	2	2	20/32	19.39	4.25	45.2	21.68	2.62
ÐÂÃ·ÂÌµº	60	1	1	20/25	19.39	0.88	45.3	23.01	3
»ª¸»¾ÓÎ¯	52	2	2	20/20	19.39	0.5	42.43	24.21	3.01
Ã·Â¤Áù´å	67	2	2	20/32	19.4	-0.25	44.18	23.63	2.58
ÈÕêÍÁù´å	68	1	2	20/25	19.4	1	44.64	23.08	2.74
¹²¿µÑÅÔ·	62	1	1	20/20	19.4	0.1	43.42	23.92	2.87
»ª¸»¾ÓÎ¯	66	1	2	20/25	19.4	-0.75	42.51	24.54	2.75
Íò¿ÆÒ»¾Ó	61	2	1	20/25	19.4	1.13	42.72	23.83	2.96
¹²¿µÑÅÔ·	51	2	1	20/40	19.4	-1.13	44.14	24.28	3.25
ÌåÓý¾ÓÎ¯	58	1	2	20/20	19.4	0.13	44.21	23.77	3.21
»ª¸»¾ÓÎ¯	65	2	2	20/25	19.4	0	46.69	22.76	2.83
¹â»ª¾ÓÎ¯	66	2	2	20/32	19.4	0.88	45.28	22.85	2.63
Ê¢ÇÅÈý¾ÓÎ¯	58	1	1	20/40	19.4	2	43.39	23.18	2.8
½ðÐÇÂÌÔ·	68	1	1	20/50	19.41	0	44.91	23.61	3.33
½ðÐÇÂÌÔ·	83	2	1	20/40	19.41	2	45.96	22.27	2.73
Çì°²Îå´å	51	1	1	20/25	19.41	-0.88	46.43	23.43	3.46
ÁúÄÏÈý´å	69	1	2	20/32	19.41	-3.63	44.77	24.84	3
¹â»ª¾ÓÎ¯	61	2	2	20/50	19.41	0.38	45.25	23.12	2.81
½ðÐÇÂÌÔ·	60	1	1	20/20	19.41	0.75	45.01	23.22	3.15
ÈÕêÍÁù´å	50	1	2	20/25	19.41	-0.13	43.89	24.03	3.32
½õÜ°Ô·¾ÓÎ¯	58	1	2	20/20	19.41	1.25	45.74	22.84	3.27
ÁúÄÏÈý´å	67	2	2	20/25	19.41	1.25	45.64	22.53	2.49
Íò¿ÆÒ»¾Ó	60	2	1	20/32	19.41	-0.38	45.46	23.71	3.7
¾ÕÈªÎå¾Ó	66	2	1	20/20	19.42	0.5	45.28	23.09	2.87
ºãÒæ¾ÓÎ¯	61	1	2	20/32	19.42	-0.25	43.25	24.36	3.4
½ðÐÇÂÌÔ·	93	1	1	20/32	19.42	0	43.44	23.81	2.58
½ðÐÇÂÌÔ·	51	1	1	20/25	19.42	1.5	43.41	23.04	2.11
ºãÒæ¾ÓÎ¯	78	2	2	20/100	19.42	-2.25	43.85	24.49	2.57
»ª¸»¾ÓÎ¯	68	2	2	20/40	19.42	0.5	45.4	23.01	2.79
¹²¿µÑÅÔ·	56	2	1	20/25	19.42	0.13	44.55	23.6	3.12
ÁúÄÏÈý´å	59	1	2	20/25	19.42	-0.13	42.59	24.27	2.77
Ã·Â¤Áù´å	62	1	2	20/32	19.42	-0.75	45.43	23.76	3.49
¾ÕÈªÆß¾Ó	64	2	1	20/40	19.42	-1	43.89	24.28	3.15
½ðÐÇÂÌÔ·	54	1	1	20/32	19.42	-0.5	44.64	23.83	3.2
¹²¿µÑÅÔ·	51	2	1	20/50	19.42	-1.88	46.56	23.74	3.48
¹²¿µÑÅÔ·	63	1	1	20/20	19.42	-1.25	42.95	25.07	3.84
Ê¢ÇÅÈý¾ÓÎ¯	81	1	1	20/25	19.42	0.63	43.19	23.65	2.55
±¦Æ½¼ÒÔ°	70	2	1	20/25	19.42	1.38	41.82	23.94	2.69
ÈÕêÍÁù´å	55	2	2	20/50	19.42	-0.5	43.52	24.57	3.88
»ª¶«Ò»¾ÓÎ¯	57	1	2	20/32	19.43	-2.25	43.04	25.26	3.49
»ª¸»¾ÓÎ¯	73	1	2	20/25	19.43	0.38	43.16	23.92	2.9
[truncated: 4,100 more rows]
